# Supplementary material for: Differential gene expression profiles are dependent upon method of peripheral blood collection and RNA isolation
Source: BMC Genomics. 2008 Oct 10;9:474. doi: 10.1186/1471-2164-9-474 (PMC2573897; doi:10.1186/1471-2164-9-474)
Supplement: Additional file 1 — Transcripts up-regulated by PHA using Tempus ABI and PAXgene™ collection systems. Column headings are: Probe Affymetrix ID ABI 0 = Failed statistical criteria 1 = Passed statistical criteria PAX 0 = Failed statistical criteria 1 = Passed statistical criteria ABI-log2ratio log 2 ratios for Tempus ABI tube ABI-p value p-value for Tempus ABI tube, FDR corrected PAX-log2ratio log 2 ratios for PAXgene tube tube PAX-p value p-value for PAXgene tube, FDR corrected Symbol Gene symbol Description Gene description UniGene UniGene ID OMIM OMIM ID Pathway Pathways associated [file 1471-2164-9-474-S1.csv]

	ID	set5	set6	counts56ID	MABI	PABI	ABIID	MPAX	PPAX	PAXID
1	1552485_at	1	1	1552485_at	1.83717087649037	0.000311014277080079	1552485_at	1.54266557916454	0.00215995768502194	1552485_at
2	1552486_s_at	1	1	1552486_s_at	1.34842905649670	0.00315174458804466	1552486_s_at	1.26076559524477	0.00566750064251671	1552486_s_at
3	1552541_at	1	1	1552541_at	2.34365110285544	1.80335513899884e-05	1552541_at	1.68944329857355	0.00106894498369064	1552541_at
4	1552542_s_at	1	1	1552542_s_at	2.77990254166622	6.96854037338201e-07	1552542_s_at	3.13318524165375	2.70957429385246e-07	1552542_s_at
5	1553493_a_at	1	1	1553493_a_at	2.09986492532239	0.00568524054742163	1553493_a_at	2.07154789653531	0.00609223837072182	1553493_a_at
6	1553959_a_at	1	0	1553959_a_at	1.30202489026930	0.00594230964289012	1553959_a_at	0.793674703823341	0.112361810992588	1553959_a_at
7	1554283_at	1	1	1554283_at	1.37545723940935	0.00675605940335903	1554283_at	1.64475677733466	0.00126999565999413	1554283_at
8	1554285_at	1	1	1554285_at	1.35652640039957	0.00114416858499805	1554285_at	1.11178073633938	0.00739836091656185	1554285_at
9	1554835_a_at	0	1	1554835_a_at	1.09322832553213	0.0555038736025805	1554835_a_at	1.52572771997851	0.00527447523312819	1554835_a_at
10	1554841_at	0	1	1554841_at	-0.00854822637050123	0.99755176150937	1554841_at	2.64219463972682	0.00771614618064132	1554841_at
11	1555411_a_at	1	1	1555411_a_at	1.33121256896818	0.000685722625321198	1555411_a_at	1.47774583212786	0.000227943759531803	1555411_a_at
12	1555464_at	1	1	1555464_at	1.88523983110793	9.72181361852815e-05	1555464_at	1.88844042837293	0.000118088442274136	1555464_at
13	1555486_a_at	1	1	1555486_a_at	1.76784863702021	0.00341952790295805	1555486_a_at	1.66858400258801	0.00556551635709583	1555486_a_at
14	1555600_s_at	1	1	1555600_s_at	2.27561134527036	0.00169346920190762	1555600_s_at	2.81045954265796	0.000177706394625106	1555600_s_at
15	1555628_a_at	0	1	1555628_a_at	1.19822554831172	0.0633089265885679	1555628_a_at	1.91258523314300	0.00197612318714995	1555628_a_at
16	1555638_a_at	1	1	1555638_a_at	1.02812411148669	0.00106692747652011	1555638_a_at	1.07212023054751	0.000709865061620163	1555638_a_at
17	1556451_at	1	0	1556451_at	1.48691535202436	0.00230701821554285	1556451_at	0.700496607496413	0.190798049149417	1556451_at
18	1557049_at	1	1	1557049_at	1.86985070383662	0.000102248055293469	1557049_at	1.81049528881958	0.000176267777456288	1557049_at
19	1557236_at	1	0	1557236_at	2.16213548667509	0.000704088365210201	1557236_at	1.32398732773919	0.0397419261539788	1557236_at
20	1557277_a_at	1	0	1557277_a_at	2.59928631043572	0.00781901444117855	1557277_a_at	-0.460459479841272	0.76477552569718	1557277_a_at
21	1557505_a_at	1	0	1557505_a_at	0.950672603524533	0.00342169243580631	1557505_a_at	0.543094041625293	0.114563269646861	1557505_a_at
22	1557918_s_at	1	0	1557918_s_at	2.38877176813099	0.00480951936360567	1557918_s_at	1.19038005122389	0.201806680217956	1557918_s_at
23	1558299_at	0	1	1558299_at	1.23909359082978	0.0105949607133093	1558299_at	1.29572748629724	0.0070939897614358	1558299_at
24	1558691_a_at	1	0	1558691_a_at	1.79904384923926	0.00111764860496329	1558691_a_at	1.39815914847222	0.0108532190047698	1558691_a_at
25	1558836_at	0	1	1558836_at	1.32626092654833	0.364403046164384	1558836_at	3.01633161146889	0.00911782841848593	1558836_at
26	1559573_at	1	1	1559573_at	3.4673796804675	1.84799724614589e-05	1559573_at	2.93623602057982	0.000185467389110263	1559573_at
27	1559777_at	1	1	1559777_at	4.187361897011	2.58555902628804e-06	1559777_at	3.9948220546446	7.13013528554825e-06	1559777_at
28	1560297_at	0	1	1560297_at	0.7677210924345	0.0304058816497414	1560297_at	1.10955018969094	0.00148808199372404	1560297_at
29	1561654_at	1	1	1561654_at	2.44450746521191	1.16601539378970e-06	1561654_at	1.94979737602862	3.77479190027198e-05	1561654_at
30	1561738_at	1	0	1561738_at	3.24684525825873	0.00245315274823784	1561738_at	2.18669695835130	0.0449092451346251	1561738_at
31	1562247_at	1	1	1562247_at	1.48889926520479	0.00559553502590482	1562247_at	1.48255639408225	0.00553464869283281	1562247_at
32	1562899_at	1	0	1562899_at	2.14458904167383	0.00506381837490386	1562899_at	0.944456027137302	0.278934573113508	1562899_at
33	1563118_at	1	1	1563118_at	2.37924645072406	3.26321307675105e-06	1563118_at	1.7516324555869	0.000240155678240404	1563118_at
34	1563217_at	1	1	1563217_at	2.25584204325002	0.000802607456896998	1563217_at	1.75078732612682	0.0087408644715388	1563217_at
35	1563357_at	0	1	1563357_at	1.29910745166411	0.0163805743480043	1563357_at	1.62711412358108	0.00246272800561325	1563357_at
36	1565868_at	1	0	1565868_at	1.70337428346749	0.00153507379594678	1565868_at	1.28897311593744	0.0164985885910833	1565868_at
37	1568126_at	1	0	1568126_at	3.52641457451577	0.000506681417473441	1568126_at	0.49754162219032	0.750484957745248	1568126_at
38	1568592_at	1	1	1568592_at	1.40969778295066	0.000313099508789921	1568592_at	1.60887123893842	7.71384931514572e-05	1568592_at
39	1569095_at	1	1	1569095_at	3.59003332694058	3.88040032049256e-05	1569095_at	3.39643908383879	9.86708094254319e-05	1569095_at
40	1569490_at	1	0	1569490_at	1.96034920732405	0.00561189290437133	1569490_at	0.722302802717811	0.402119527284317	1569490_at
41	1570235_at	1	0	1570235_at	2.41851545207102	0.00716989604974622	1570235_at	-1.38276255631885	0.153696296820460	1570235_at
42	1570541_s_at	1	0	1570541_s_at	3.11245750515121	0.0080440451324662	1570541_s_at	2.99324595797652	0.0104259665051302	1570541_s_at
43	200628_s_at	1	1	200628_s_at	2.44333811168262	0.000657070400695361	200628_s_at	2.11729752664804	0.00301440664923615	200628_s_at
44	200629_at	1	1	200629_at	2.57004089782817	9.94115540290598e-05	200629_at	2.06410659638806	0.00134227009030803	200629_at
45	200670_at	1	1	200670_at	1.12411948936974	0.00214074826626757	200670_at	0.999534825085394	0.0061548449226939	200670_at
46	200750_s_at	1	1	200750_s_at	1.15511042401383	0.00771218168704809	200750_s_at	1.14456255247252	0.00796817088293507	200750_s_at
47	200768_s_at	1	1	200768_s_at	1.61384323654655	0.000100177135449492	200768_s_at	1.58974981587670	0.000148413121958968	200768_s_at
48	200776_s_at	1	0	200776_s_at	0.82777079979551	0.00998715219518003	200776_s_at	0.768176541261981	0.0163658895146410	200776_s_at
49	200887_s_at	1	0	200887_s_at	1.30197035708229	0.00369539259087518	200887_s_at	0.972229007467634	0.0312516334788561	200887_s_at
50	200951_s_at	1	1	200951_s_at	2.56995519492486	0.00764664255692706	200951_s_at	2.76968887323606	0.00390294475825025	200951_s_at
51	200952_s_at	1	0	200952_s_at	1.45159421812133	0.00454103984853275	200952_s_at	0.82120696989148	0.133468272111298	200952_s_at
52	200953_s_at	1	1	200953_s_at	1.55381618329313	0.00236186014553278	200953_s_at	1.38516628653933	0.00652504043522401	200953_s_at
53	201013_s_at	1	1	201013_s_at	1.68540828111421	0.000255644245131011	201013_s_at	1.62640243633238	0.00040964476432626	201013_s_at
54	201014_s_at	1	1	201014_s_at	1.65794348559654	6.22885354622041e-05	201014_s_at	1.46039929044561	0.00030891088622861	201014_s_at
55	201146_at	1	1	201146_at	0.789242296194807	0.00673527783251059	201146_at	0.855572691503435	0.00325411154123139	201146_at
56	201169_s_at	0	1	201169_s_at	1.18149190791564	0.055638975477716	201169_s_at	1.56901179401688	0.00780886530772909	201169_s_at
57	201195_s_at	1	1	201195_s_at	1.75163950277388	0.000550580412617265	201195_s_at	1.59578544226719	0.00160448127244853	201195_s_at
58	201196_s_at	1	0	201196_s_at	0.983715073629585	0.00392263880704485	201196_s_at	0.82518060958864	0.0154316229258611	201196_s_at
59	201263_at	1	1	201263_at	1.29751039111106	0.00149675102732863	201263_at	1.14200860437882	0.00513594269887949	201263_at
60	201294_s_at	1	0	201294_s_at	1.01413461974618	0.00253240362031087	201294_s_at	0.832445083529633	0.0130401192093056	201294_s_at
61	201296_s_at	1	1	201296_s_at	0.997871761137651	0.00997520278486729	201296_s_at	1.06995931408387	0.00544677421927172	201296_s_at
62	201303_at	1	1	201303_at	0.97965694315911	0.00125071660459068	201303_at	0.838772066203106	0.00549904581305262	201303_at
63	201324_at	1	1	201324_at	3.17172883047498	0.000464857394121925	201324_at	2.53106444152972	0.00470954751860002	201324_at
64	201325_s_at	1	0	201325_s_at	2.43967309304806	0.00901317648995873	201325_s_at	2.34631981219671	0.0114987273863019	201325_s_at
65	201328_at	1	1	201328_at	1.51613487055212	0.00595709012753502	201328_at	1.52979397003358	0.00528931602784139	201328_at
66	201329_s_at	1	1	201329_s_at	1.29898067255787	0.00570968710835633	201329_s_at	1.36469473012472	0.00357952703054157	201329_s_at
67	201543_s_at	1	0	201543_s_at	1.03021448373433	0.00914142219704793	201543_s_at	0.678235666701805	0.102251800510715	201543_s_at
68	201573_s_at	1	1	201573_s_at	1.22830870387246	0.000493761146436616	201573_s_at	1.01255720904206	0.00372278041646474	201573_s_at
69	201574_at	1	1	201574_at	1.14626299474228	0.00289409562721074	201574_at	1.11644079246823	0.00371881316295654	201574_at
70	201585_s_at	0	1	201585_s_at	0.791718978057983	0.0102073737472673	201585_s_at	0.934835628084158	0.00237117754047827	201585_s_at
71	201586_s_at	1	1	201586_s_at	1.24637149866614	0.000169731768334910	201586_s_at	1.15950148027308	0.000420317738248493	201586_s_at
72	201761_at	1	1	201761_at	1.90855469738568	7.32734374045709e-06	201761_at	1.66926373936297	6.04166755293215e-05	201761_at
73	201872_s_at	1	1	201872_s_at	1.16490956656222	0.00682836418591785	201872_s_at	1.15875136457533	0.00684844926258362	201872_s_at
74	201923_at	1	0	201923_at	1.13923389411011	0.00935536892347432	201923_at	1.07193785445395	0.0139946614878685	201923_at
75	201947_s_at	1	1	201947_s_at	1.05092084145143	0.00788623303361149	201947_s_at	1.20555923790352	0.00230147193675974	201947_s_at
76	202087_s_at	1	1	202087_s_at	2.41211043879376	0.000379391455213502	202087_s_at	1.72440189574747	0.00991465278140036	202087_s_at
77	202193_at	1	1	202193_at	1.57039708847423	0.00035081486074467	202193_at	1.45237105343111	0.000892369002367335	202193_at
78	202223_at	1	0	202223_at	1.17657789442744	0.00775146856096686	202223_at	0.162481053293161	0.824579600342053	202223_at
79	202236_s_at	1	1	202236_s_at	1.66897375649798	0.000330852580611814	202236_s_at	1.44557445972418	0.00171958344715244	202236_s_at
80	202269_x_at	1	1	202269_x_at	3.75094361986921	7.38958181227297e-08	202269_x_at	3.39606813720817	2.70957429385246e-07	202269_x_at
81	202270_at	1	1	202270_at	3.55789374851205	1.59631253612394e-06	202270_at	3.35038592221587	5.402660327747e-06	202270_at
82	202284_s_at	1	1	202284_s_at	2.15366345919861	0.00153507379594678	202284_s_at	2.28770547903424	0.000856145136957517	202284_s_at
83	202289_s_at	0	1	202289_s_at	0.0224876700972079	0.987691428801042	202289_s_at	1.45130551205697	0.00635008380107128	202289_s_at
84	202307_s_at	1	1	202307_s_at	2.09215970602623	9.34274414978757e-06	202307_s_at	1.96014516921616	3.26154794666226e-05	202307_s_at
85	202340_x_at	1	1	202340_x_at	2.30222985131043	0.00459779773950075	202340_x_at	2.81330109416642	0.000616577794447927	202340_x_at
86	202430_s_at	1	1	202430_s_at	1.19049631488493	0.00249852845443231	202430_s_at	1.03720122383511	0.00826423063732363	202430_s_at
87	202431_s_at	1	1	202431_s_at	1.89252598152885	0.00125071660459068	202431_s_at	1.97896874493729	0.000805215098397034	202431_s_at
88	202441_at	1	0	202441_at	1.02618273319576	0.00232682392981229	202441_at	0.774446431990501	0.0216667428673773	202441_at
89	202446_s_at	1	1	202446_s_at	1.33229258913974	5.28927730929624e-05	202446_s_at	1.24041571931494	0.000152672876991268	202446_s_at
90	202531_at	1	1	202531_at	2.30587873238647	3.13275755311310e-07	202531_at	2.13462696602079	1.36009336220795e-06	202531_at
91	202613_at	1	0	202613_at	1.47432239215	0.00662498216705005	202613_at	1.03782247864112	0.0625493034023974	202613_at
92	202637_s_at	1	1	202637_s_at	2.10503637645319	2.06760352924074e-05	202637_s_at	2.04051077056837	4.17808282889295e-05	202637_s_at
93	202638_s_at	1	1	202638_s_at	2.04396294318252	6.38017230295568e-06	202638_s_at	1.92604220396899	2.17970415647237e-05	202638_s_at
94	202643_s_at	1	1	202643_s_at	1.17207927265755	0.00173552392397017	202643_s_at	1.14776557989278	0.00221996738983887	202643_s_at
95	202644_s_at	1	0	202644_s_at	0.894897436451156	0.00960358761615867	202644_s_at	0.839388358310726	0.0147095245316206	202644_s_at
96	202672_s_at	1	1	202672_s_at	1.2818553654149	0.00467247043780147	202672_s_at	1.42353416968727	0.00176568305042435	202672_s_at
97	202748_at	1	1	202748_at	1.63221777019485	0.000131724590637404	202748_at	1.53066600578959	0.000305454074330858	202748_at
98	202824_s_at	1	0	202824_s_at	1.05395203258743	0.00859861271022325	202824_s_at	0.497923816319481	0.274042607365464	202824_s_at
99	202906_s_at	1	1	202906_s_at	1.27765726735798	0.000963908584999239	202906_s_at	1.26201329241556	0.00114700992498269	202906_s_at
100	202932_at	1	1	202932_at	1.97354590578732	9.00325252584724e-05	202932_at	1.33608258658442	0.00596374730364227	202932_at
101	202933_s_at	1	1	202933_s_at	1.82955051782655	0.00153507379594678	202933_s_at	1.49697198329867	0.0093137806841694	202933_s_at
102	202941_at	1	1	202941_at	1.44506269764695	0.000184496110276223	202941_at	1.27426551546111	0.000833258659496927	202941_at
103	203052_at	1	0	203052_at	1.96287158022228	0.00611009523066657	203052_at	0.896813357238142	0.268962731425464	203052_at
104	203344_s_at	0	1	203344_s_at	0.78136007543964	0.0111876407920477	203344_s_at	0.856284887296539	0.00527242923568738	203344_s_at
105	203358_s_at	1	1	203358_s_at	1.65154329828512	0.000550580412617265	203358_s_at	1.33594470201767	0.00482241633444586	203358_s_at
106	203372_s_at	1	0	203372_s_at	3.84857853289550	0.000340271760771803	203372_s_at	2.68067201639816	0.0112902577665532	203372_s_at
107	203373_at	1	1	203373_at	2.60192994681993	2.03045791519734e-06	203373_at	2.58451238099521	3.81722513947482e-06	203373_at
108	203470_s_at	1	1	203470_s_at	2.39389455093827	3.0745762170408e-05	203470_s_at	2.3642803505596	4.76199150217753e-05	203470_s_at
109	203471_s_at	1	1	203471_s_at	2.2057491834709	2.51972694255502e-06	203471_s_at	2.21205825406623	3.99103238925164e-06	203471_s_at
110	203480_s_at	1	0	203480_s_at	1.00311608898823	0.00391233064814068	203480_s_at	0.79717558686929	0.0219531343873736	203480_s_at
111	203543_s_at	0	1	203543_s_at	1.35253531731870	0.0188046124252110	203543_s_at	1.54272310493775	0.00665991830876727	203543_s_at
112	203612_at	0	1	203612_at	2.06377423736691	0.0247718362150874	203612_at	2.81862318125496	0.00195506970833409	203612_at
113	203622_s_at	1	1	203622_s_at	1.43477877536495	0.000339554188622570	203622_s_at	1.45227323418617	0.000311057293841883	203622_s_at
114	203708_at	1	1	203708_at	1.89460845813965	2.27838846106452e-05	203708_at	1.99167220887444	1.66875238650427e-05	203708_at
115	203712_at	1	0	203712_at	1.05738545470638	0.00304070947160717	203712_at	0.899705269035634	0.0115056048729028	203712_at
116	203885_at	0	1	203885_at	0.84844033566855	0.0104067559611021	203885_at	0.847904778986998	0.0099529603735476	203885_at
117	203915_at	1	1	203915_at	6.25058804549223	7.78567337210507e-07	203915_at	5.19062278078733	1.57885750249796e-05	203915_at
118	204014_at	1	0	204014_at	3.57486497240912	0.000152713330961331	204014_at	1.91888963456810	0.0399579051911625	204014_at
119	204015_s_at	1	1	204015_s_at	2.61607988670655	0.00845022961122008	204015_s_at	2.63836860148394	0.00753714412250499	204015_s_at
120	204057_at	1	1	204057_at	1.19356025302106	0.000734349019617316	204057_at	1.03768275085814	0.00315922137804346	204057_at
121	204103_at	1	1	204103_at	2.18303885033767	0.00425559521475552	204103_at	2.32770409249551	0.00230365685150528	204103_at
122	204204_at	1	0	204204_at	0.92807927492781	0.00204437161451058	204204_at	0.655868784440627	0.0305239080310714	204204_at
123	204224_s_at	1	1	204224_s_at	1.87751780434792	0.000252743884617056	204224_s_at	1.83530207907159	0.000345089803693352	204224_s_at
124	204286_s_at	1	0	204286_s_at	1.42626508568683	0.00390339517368308	204286_s_at	0.975467542347753	0.0531046244781771	204286_s_at
125	204363_at	1	1	204363_at	2.92542500319440	0.00933415954384745	204363_at	3.44170858770751	0.00220300619968877	204363_at
126	204438_at	1	1	204438_at	3.40182851067508	0.000419681709252723	204438_at	2.52960350228021	0.00771614618064132	204438_at
127	204440_at	1	1	204440_at	2.02434667815055	0.000107567033125164	204440_at	1.89740378404455	0.000266932311431063	204440_at
128	204472_at	1	1	204472_at	1.97423682705921	8.3138945222742e-06	204472_at	1.86944867904516	2.51185159444752e-05	204472_at
129	204533_at	1	1	204533_at	7.36269929706324	7.38958181227297e-08	204533_at	7.06896097834174	2.70957429385246e-07	204533_at
130	204562_at	1	1	204562_at	3.63643477200992	2.98001571648763e-07	204562_at	3.32421705808759	1.50476741869171e-06	204562_at
131	204601_at	1	1	204601_at	1.68248227724948	0.000914337352552798	204601_at	1.84414554750004	0.000335282846777153	204601_at
132	204612_at	1	1	204612_at	2.07899295314354	0.000353872442503355	204612_at	1.80534575051707	0.00178898221209920	204612_at
133	204615_x_at	0	1	204615_x_at	0.789920464492168	0.0203413679500785	204615_x_at	0.875843948243856	0.0091924296153253	204615_x_at
134	204621_s_at	1	1	204621_s_at	2.28709092436986	7.61408265481207e-06	204621_s_at	2.17039263674485	2.29350375560377e-05	204621_s_at
135	204622_x_at	1	1	204622_x_at	2.6014854506684	0.000100177135449492	204622_x_at	2.52599440526586	0.000167943194584701	204622_x_at
136	204744_s_at	1	0	204744_s_at	1.26117147005218	0.00836115599147207	204744_s_at	1.05753831897339	0.0273704280445001	204744_s_at
137	204747_at	1	1	204747_at	2.08721855003407	2.91439699136766e-06	204747_at	1.80554460333707	3.27154208313008e-05	204747_at
138	204897_at	1	0	204897_at	0.946511955560286	0.00783856689954705	204897_at	0.772858906105414	0.0309059502643396	204897_at
139	204951_at	1	1	204951_at	2.61961085054444	6.22885354622041e-05	204951_at	2.30101097216924	0.000313345264039793	204951_at
140	204958_at	1	0	204958_at	1.23262457849388	0.00595905385554397	204958_at	1.00717694852923	0.0245401756496248	204958_at
141	204977_at	1	1	204977_at	1.32141210684777	0.00451436830517406	204977_at	1.23423860147780	0.00771614618064132	204977_at
142	205027_s_at	1	0	205027_s_at	1.61368721774451	0.00584870905107229	205027_s_at	1.46529932604252	0.0118038091795774	205027_s_at
143	205067_at	1	1	205067_at	2.81747975424744	0.00172308261835952	205067_at	3.00957181499300	0.000892369002367335	205067_at
144	205114_s_at	1	1	205114_s_at	2.8740390848435	0.00163982859093671	205114_s_at	3.07130088025388	0.000856145136957517	205114_s_at
145	205193_at	1	1	205193_at	1.99160488370925	9.7040900742994e-05	205193_at	2.09942062133513	6.13887050411534e-05	205193_at
146	205207_at	1	1	205207_at	4.18735031192076	0.00238556282889496	205207_at	3.90105268058264	0.00465267019988644	205207_at
147	205220_at	1	1	205220_at	2.09979284655679	6.38017230295568e-06	205220_at	2.11758006816489	7.13013528554825e-06	205220_at
148	205239_at	1	1	205239_at	1.56295694316981	0.00055216896944927	205239_at	1.50505252380378	0.000892369002367335	205239_at
149	205249_at	1	1	205249_at	3.9419755691436	0.000375692077782935	205249_at	4.39597697408549	0.000123657659448405	205249_at
150	205251_at	1	0	205251_at	1.38933841970390	0.00243376323429201	205251_at	1.11714487727996	0.0147095245316206	205251_at
151	205269_at	1	1	205269_at	2.04823846117591	6.53595850983447e-06	205269_at	2.05006974118059	8.51697258394094e-06	205269_at
152	205270_s_at	1	1	205270_s_at	2.21466716871648	9.1422348312863e-06	205270_s_at	2.32837005305369	6.5059577145198e-06	205270_s_at
153	205306_x_at	1	1	205306_x_at	2.02277754270083	8.66079266047334e-05	205306_x_at	1.72082168816658	0.0006324122728446	205306_x_at
154	205548_s_at	1	1	205548_s_at	1.58438766106299	6.386993666384e-05	205548_s_at	1.33094866803689	0.000571055581826887	205548_s_at
155	205569_at	1	1	205569_at	2.6404129410683	0.000222261173060692	205569_at	1.93156617745598	0.0057240645110635	205569_at
156	205599_at	1	1	205599_at	1.57458105691850	0.000335344300991138	205599_at	1.69361252765182	0.000163200210819689	205599_at
157	205681_at	1	1	205681_at	1.41060166966287	0.000646833309024821	205681_at	1.83517022199226	3.27154208313008e-05	205681_at
158	205890_s_at	1	1	205890_s_at	5.38358498944086	7.83293266924256e-07	205890_s_at	3.71840296983613	0.000161027953788698	205890_s_at
159	205895_s_at	1	1	205895_s_at	1.26766597414615	0.000659552556262164	205895_s_at	1.16908123074321	0.00167983321986506	205895_s_at
160	205965_at	1	1	205965_at	1.60574377587633	0.00157184912636510	205965_at	1.57712863700188	0.00199054314839125	205965_at
161	206025_s_at	1	1	206025_s_at	1.23429242091748	0.00155550904409204	206025_s_at	1.19942784883686	0.00217109556358983	206025_s_at
162	206034_at	0	1	206034_at	0.779767941616087	0.025841488971068	206034_at	0.967051677806316	0.00493259988201473	206034_at
163	206036_s_at	1	1	206036_s_at	1.02921162034780	0.00198945026264388	206036_s_at	0.910588032163766	0.00609223837072182	206036_s_at
164	206115_at	1	1	206115_at	3.17188619440333	3.62532938319686e-05	206115_at	2.77221218112068	0.000222277595351066	206115_at
165	206157_at	1	1	206157_at	2.74782956086078	0.000370745282323107	206157_at	2.60694249694991	0.000709865061620163	206157_at
166	206173_x_at	1	1	206173_x_at	1.33775935191469	0.000987141325557415	206173_x_at	1.36528556705372	0.000833258659496927	206173_x_at
167	206181_at	1	1	206181_at	2.77019083501812	0.000228143234007019	206181_at	2.39910092652051	0.00123408946606047	206181_at
168	206214_at	1	1	206214_at	1.00719939719765	0.009516130192388	206214_at	1.02246085806664	0.00805234156639217	206214_at
169	206341_at	1	1	206341_at	3.64374988574322	0.000338182080321603	206341_at	3.22228066887888	0.00139697111485107	206341_at
170	206359_at	1	1	206359_at	3.69094393636623	0.00135750392242467	206359_at	3.36698818924487	0.00342398370689698	206359_at
171	206363_at	1	0	206363_at	1.64188031664179	0.00686390645826086	206363_at	1.34017519815419	0.0281431100160619	206363_at
172	206366_x_at	1	1	206366_x_at	4.37691574307886	6.386993666384e-05	206366_x_at	4.28245921569162	0.000106283098511636	206366_x_at
173	206420_at	1	1	206420_at	1.21275418466271	0.00103254727318240	206420_at	1.02015979283498	0.00553464869283281	206420_at
174	206765_at	1	1	206765_at	1.48898707074319	0.00408132814550027	206765_at	1.35339108782038	0.00878136927857116	206765_at
175	206914_at	1	1	206914_at	3.61579041244434	5.41226365300591e-05	206914_at	3.24684791833245	0.000226704462410233	206914_at
176	206932_at	1	1	206932_at	5.92749581937263	3.93106988869098e-06	206932_at	4.5747476854531	0.000166991668248395	206932_at
177	207075_at	1	1	207075_at	1.41564318468656	0.0075969149326677	207075_at	1.42891765878398	0.00670862455717493	207075_at
178	207091_at	1	1	207091_at	2.81028900053230	6.386993666384e-05	207091_at	2.49475752284475	0.000299902142601236	207091_at
179	207113_s_at	1	1	207113_s_at	2.28627467991225	0.000266729354006961	207113_s_at	2.16127329901947	0.000548600547140269	207113_s_at
180	207121_s_at	1	1	207121_s_at	1.25543483487192	0.00421100854304779	207121_s_at	1.38080301772447	0.0017250763394403	207121_s_at
181	207275_s_at	1	1	207275_s_at	1.06247155877245	0.00664806724752088	207275_s_at	1.17672553272513	0.00262250118974344	207275_s_at
182	207315_at	1	0	207315_at	1.15271476042223	0.00788623303361149	207315_at	0.610196321745716	0.201244246086223	207315_at
183	207332_s_at	1	1	207332_s_at	1.69971385264609	6.61875810004011e-05	207332_s_at	1.54972818900498	0.000234382203711198	207332_s_at
184	207338_s_at	1	1	207338_s_at	0.947802403174993	0.00711936507910944	207338_s_at	1.06228804805738	0.00254321302859379	207338_s_at
185	207387_s_at	1	1	207387_s_at	2.08171306336218	2.57412204307607e-05	207387_s_at	2.0226334974083	5.00625419002445e-05	207387_s_at
186	207500_at	1	0	207500_at	1.67216683276841	0.00573094676538873	207500_at	1.18771321895494	0.0540919449094328	207500_at
187	207536_s_at	1	1	207536_s_at	2.92215071728867	0.000334591843957913	207536_s_at	2.48986992826274	0.00201015949886612	207536_s_at
188	207539_s_at	1	0	207539_s_at	3.31661301215421	0.00683407447993132	207539_s_at	2.62921399002574	0.0335081779478157	207539_s_at
189	207574_s_at	1	1	207574_s_at	2.46993533922267	1.10919987481490e-07	207574_s_at	2.32760302510989	3.06136098786051e-07	207574_s_at
190	207630_s_at	1	1	207630_s_at	1.85812907009814	0.000624183130810944	207630_s_at	1.59914171138245	0.00306321763452311	207630_s_at
191	207651_at	0	1	207651_at	1.20818321266561	0.0293133605644007	207651_at	1.40448444830662	0.00948116764305092	207651_at
192	207791_s_at	0	1	207791_s_at	0.82108094535152	0.0151895154367238	207791_s_at	1.06684451437179	0.00160138060834359	207791_s_at
193	207840_at	1	1	207840_at	2.09320726933077	0.00433757863907421	207840_at	2.59157212437140	0.000503050396261991	207840_at
194	207844_at	1	0	207844_at	2.67584763727931	0.00188993896506829	207844_at	0.881781773236131	0.402119527284317	207844_at
195	207849_at	1	0	207849_at	4.88001862012891	0.000227553977467166	207849_at	2.17868361518710	0.113226811188947	207849_at
196	207906_at	1	0	207906_at	4.41998003992374	0.00359930607124292	207906_at	2.62330179116270	0.100049438241796	207906_at
197	207978_s_at	1	1	207978_s_at	3.40055364335641	2.19273018679784e-05	207978_s_at	3.42695215526076	2.73203777353987e-05	207978_s_at
198	208075_s_at	1	1	208075_s_at	3.62446949741630	0.00114416858499805	208075_s_at	3.21165269380903	0.00383533065433696	208075_s_at
199	208152_s_at	1	1	208152_s_at	1.82871040945267	1.75594760477349e-05	208152_s_at	1.5780086732349	0.000148621755489456	208152_s_at
200	208296_x_at	1	0	208296_x_at	1.12402762005480	0.00863261220178419	208296_x_at	0.769541240141827	0.083401248766165	208296_x_at
201	208348_s_at	1	0	208348_s_at	2.71850888780883	0.00764931940610287	208348_s_at	1.2724170701914	0.271132246341512	208348_s_at
202	208485_x_at	1	1	208485_x_at	0.93765215732594	0.00296936283409543	208485_x_at	0.953297799299474	0.00255958838183458	208485_x_at
203	208510_s_at	0	1	208510_s_at	0.859146937712294	0.254045003583411	208510_s_at	1.95286042995313	0.00215995768502194	208510_s_at
204	208680_at	1	1	208680_at	1.18686623967121	0.000795788554129244	208680_at	1.05788197951836	0.00267537537723746	208680_at
205	208691_at	1	1	208691_at	1.72698644035914	6.38017230295568e-06	208691_at	1.40551338620810	0.000130140167424951	208691_at
206	208693_s_at	1	0	208693_s_at	1.16784777111202	0.00561872554274088	208693_s_at	0.956596113476866	0.0230833550377432	208693_s_at
207	208836_at	1	0	208836_at	1.24791939097496	0.00662498216705005	208836_at	1.08845291808007	0.0175461807774413	208836_at
208	208881_x_at	0	1	208881_x_at	0.848124457429304	0.0111372029347836	208881_x_at	0.887766826081044	0.00751873070187045	208881_x_at
209	208901_s_at	1	0	208901_s_at	0.975420683414704	0.00487242526964672	208901_s_at	0.590119873023884	0.106559028719408	208901_s_at
210	208905_at	1	0	208905_at	1.09236975873024	0.00844903095525325	208905_at	0.97878323047049	0.017929329086886	208905_at
211	208967_s_at	0	1	208967_s_at	0.794716694942733	0.109944563650615	208967_s_at	1.30203190863034	0.0045841471443075	208967_s_at
212	208985_s_at	1	0	208985_s_at	0.831224852524125	0.00743213306825053	208985_s_at	0.789854070574388	0.0105453727167694	208985_s_at
213	208991_at	1	0	208991_at	0.787303817241916	0.00774991346332995	208991_at	0.59012807756759	0.0497391089115786	208991_at
214	208992_s_at	1	0	208992_s_at	1.18781511944864	0.00476258077253079	208992_s_at	1.01929902330756	0.0152763391100233	208992_s_at
215	209050_s_at	0	1	209050_s_at	1.36610535469287	0.0157854510706785	209050_s_at	1.49433383082078	0.00758781009187974	209050_s_at
216	209051_s_at	1	0	209051_s_at	1.4924892292548	0.00352383280987032	209051_s_at	1.14362717247815	0.0255953277823636	209051_s_at
217	209099_x_at	1	1	209099_x_at	3.06842938475615	1.16294641305182e-05	209099_x_at	2.22831159984513	0.000709865061620163	209099_x_at
218	209239_at	1	1	209239_at	1.771818553561	0.000156922506436208	209239_at	1.76049002345150	0.000186997096395664	209239_at
219	209304_x_at	1	1	209304_x_at	2.3988907101723	7.38958181227297e-08	209304_x_at	2.18625129492766	2.70957429385246e-07	209304_x_at
220	209305_s_at	1	1	209305_s_at	2.27263426661335	3.77495885479064e-07	209305_s_at	2.17119704871444	1.13110273031432e-06	209305_s_at
221	209324_s_at	1	1	209324_s_at	3.25546286871995	0.00487242526964672	209324_s_at	3.37067128258870	0.00354403826433732	209324_s_at
222	209340_at	1	0	209340_at	0.977373558821127	0.00247717350416880	209340_at	0.721096243043995	0.0261934956953924	209340_at
223	209348_s_at	1	0	209348_s_at	1.35091225378453	0.00316455719199145	209348_s_at	1.05751925205168	0.0210238788945628	209348_s_at
224	209392_at	1	0	209392_at	1.99416435296634	0.007140041693857	209392_at	1.41714493002746	0.0627539801011872	209392_at
225	209434_s_at	0	1	209434_s_at	1.05061601126139	0.09022690145014	209434_s_at	1.55602524326015	0.00720198665034415	209434_s_at
226	209457_at	1	1	209457_at	2.54956230697480	2.02882464519840e-06	209457_at	2.37695341941523	7.13013528554825e-06	209457_at
227	209508_x_at	1	0	209508_x_at	0.997000787441915	0.00180546227026804	209508_x_at	0.759541640020106	0.0174518703870575	209508_x_at
228	209544_at	1	1	209544_at	2.58542522917795	1.16294641305182e-05	209544_at	2.26045406504087	9.29521456186231e-05	209544_at
229	209545_s_at	1	1	209545_s_at	2.45808662625249	1.39772413323808e-06	209545_s_at	2.24368021075602	6.75987090448203e-06	209545_s_at
230	209582_s_at	1	0	209582_s_at	2.32225207584528	0.00670634830296925	209582_s_at	1.68291883910780	0.0540919449094328	209582_s_at
231	209583_s_at	1	1	209583_s_at	2.63946163371383	2.18798513089259e-05	209583_s_at	2.25443969496691	0.000192168938205180	209583_s_at
232	209626_s_at	1	1	209626_s_at	1.45770324296161	0.000354600431592891	209626_s_at	1.25232560144301	0.00197612318714995	209626_s_at
233	209627_s_at	1	1	209627_s_at	1.49658287343158	0.00204069489675466	209627_s_at	1.26740555253578	0.0087680652257313	209627_s_at
234	209682_at	1	0	209682_at	1.27164947398611	0.00457595539531917	209682_at	1.05445969941486	0.0185455062382653	209682_at
235	209684_at	1	1	209684_at	2.36503540218217	0.000679703852778436	209684_at	2.05776416753196	0.00299739369562284	209684_at
236	209723_at	1	1	209723_at	1.30053956709807	0.00606034382768502	209723_at	1.25595816584636	0.00768966634823871	209723_at
237	209795_at	1	1	209795_at	3.06732750018756	1.61405222125377e-06	209795_at	3.22038958906416	1.25466637584987e-06	209795_at
238	209803_s_at	1	0	209803_s_at	1.55167117525702	0.00606034382768502	209803_s_at	1.33423037817280	0.0179001823551513	209803_s_at
239	209939_x_at	1	1	209939_x_at	1.60087793055999	0.000222261173060692	209939_x_at	1.53474749053405	0.000382445504492697	209939_x_at
240	209944_at	1	0	209944_at	1.08317744758513	0.00533159937581755	209944_at	0.860611532421498	0.0272289976072141	209944_at
241	209959_at	1	1	209959_at	4.41530100317592	2.29201759223537e-07	209959_at	4.24831836836097	4.89972141570004e-07	209959_at
242	209967_s_at	1	1	209967_s_at	1.77127918514563	0.00310331530373881	209967_s_at	1.63958308561996	0.00609463153851497	209967_s_at
243	209969_s_at	1	0	209969_s_at	1.50486995991269	0.00714430826448809	209969_s_at	1.28633861788740	0.0214041830622457	209969_s_at
244	209971_x_at	0	1	209971_x_at	0.776181685046911	0.0347432184628507	209971_x_at	0.932660268833868	0.0091192440286982	209971_x_at
245	209999_x_at	1	0	209999_x_at	3.65417157617869	0.00303251864210795	209999_x_at	1.58392790417091	0.255935698135377	209999_x_at
246	210001_s_at	1	1	210001_s_at	2.6387257875529	0.000131754590743813	210001_s_at	2.44369763468200	0.000348788268504311	210001_s_at
247	210117_at	1	0	210117_at	1.29297919311951	0.00484946331267437	210117_at	1.01067379979670	0.0285031205555339	210117_at
248	210118_s_at	1	1	210118_s_at	5.18678243505337	2.49620611081454e-05	210118_s_at	5.14526099332164	3.72300239830637e-05	210118_s_at
249	210162_s_at	1	1	210162_s_at	1.39620233006222	0.00113347214156726	210162_s_at	1.20502050373736	0.00483631088276959	210162_s_at
250	210163_at	1	1	210163_at	7.56770191274896	2.03045791519734e-06	210163_at	6.53649807330786	2.46267954546877e-05	210163_at
251	210190_at	0	1	210190_at	1.09732368140086	0.0377321158599171	210190_at	1.42592484175441	0.00532696660137135	210190_at
252	210229_s_at	1	1	210229_s_at	4.26593502418184	0.00131808209857694	210229_s_at	3.95792948585908	0.00286774791391351	210229_s_at
253	210260_s_at	1	0	210260_s_at	1.19168005984017	0.00533850905628189	210260_s_at	0.834726377469055	0.0561450219937923	210260_s_at
254	210279_at	0	1	210279_at	0.961844318300397	0.0101722932137222	210279_at	1.0183437513301	0.00619225704816723	210279_at
255	210285_x_at	1	0	210285_x_at	0.970097590305245	0.00872279258855014	210285_x_at	0.875553307672334	0.0175055838121861	210285_x_at
256	210305_at	0	1	210305_at	0.867655460745715	0.493265084380282	210305_at	2.48210798180327	0.00696286421333682	210305_at
257	210354_at	1	0	210354_at	3.65663623485846	0.00474207724564407	210354_at	2.88108050884367	0.026460204013299	210354_at
258	210439_at	1	1	210439_at	2.40593368147224	0.000238518203055970	210439_at	2.28095775489638	0.000486621533272021	210439_at
259	210561_s_at	1	1	210561_s_at	1.24318421355881	0.00029391050297919	210561_s_at	1.33946464742555	0.000143463902030444	210561_s_at
260	210563_x_at	1	1	210563_x_at	1.60277330294343	0.000151244645169239	210563_x_at	1.51780586310775	0.000309515413896061	210563_x_at
261	210564_x_at	1	0	210564_x_at	1.24721554688751	0.00102696664363776	210564_x_at	0.958851259029454	0.0110956964604028	210564_x_at
262	210582_s_at	1	1	210582_s_at	1.10250240412029	0.00716967064382954	210582_s_at	1.09752140527640	0.007152690308789	210582_s_at
263	210612_s_at	1	1	210612_s_at	2.08808906125338	0.000584380640531932	210612_s_at	1.61001561913051	0.00745313757058506	210612_s_at
264	210802_s_at	1	0	210802_s_at	1.43469591749624	0.00245315274823784	210802_s_at	1.15625560359060	0.0145677950431790	210802_s_at
265	210865_at	1	0	210865_at	1.47142246232849	0.000679703852778436	210865_at	0.912849667013742	0.0361549538375363	210865_at
266	210892_s_at	0	1	210892_s_at	0.264333945689361	0.853510370308797	210892_s_at	2.05931871791719	0.00615246505501322	210892_s_at
267	210895_s_at	1	0	210895_s_at	1.14628450632295	0.00364648973831349	210895_s_at	0.759143578179786	0.0604798920144905	210895_s_at
268	211122_s_at	1	1	211122_s_at	7.90015865556246	5.29840695525888e-07	211122_s_at	6.1625620558864	2.51185159444752e-05	211122_s_at
269	211138_s_at	1	1	211138_s_at	2.00394024543561	0.000441293018408875	211138_s_at	1.64343123139242	0.00353402203058063	211138_s_at
270	211269_s_at	0	1	211269_s_at	2.71453104039857	0.0180630492143291	211269_s_at	3.17810145517593	0.00521355495310339	211269_s_at
271	211302_s_at	1	1	211302_s_at	1.84026398954065	0.000316126346782091	211302_s_at	1.87641793191915	0.000274111132880300	211302_s_at
272	211316_x_at	1	1	211316_x_at	0.970939871822456	0.00425559521475552	211316_x_at	0.983493000074917	0.00374259509031027	211316_x_at
273	211333_s_at	1	0	211333_s_at	1.14213361781466	0.00986718469782596	211333_s_at	1.07850464038181	0.0143047174172842	211333_s_at
274	211434_s_at	1	1	211434_s_at	2.83959718961766	1.16294641305182e-05	211434_s_at	2.76372626680719	2.46267954546877e-05	211434_s_at
275	211686_s_at	1	1	211686_s_at	1.30403772450722	0.00145473564411618	211686_s_at	1.27041087539104	0.00197612318714995	211686_s_at
276	211762_s_at	1	0	211762_s_at	1.14493386994417	0.0066605337438507	211762_s_at	0.961228549453993	0.0226062633153674	211762_s_at
277	211786_at	1	1	211786_at	2.50847021797898	0.000577172342639681	211786_at	2.98045626405361	9.07212962321835e-05	211786_at
278	211862_x_at	1	1	211862_x_at	0.884922776160131	0.00472864661534156	211862_x_at	0.878813770501658	0.00493259988201473	211862_x_at
279	211951_at	1	1	211951_at	1.37335015085132	0.00169591154005005	211951_at	1.22681346706851	0.00500942086440487	211951_at
280	212168_at	1	0	212168_at	0.952281456696324	0.00733984712370960	212168_at	0.754505697826258	0.0353509387387451	212168_at
281	212172_at	1	0	212172_at	1.81287904648675	0.000225986472738774	212172_at	1.20775463090001	0.0119496324330603	212172_at
282	212190_at	1	1	212190_at	2.65190895425223	3.5744730220097e-06	212190_at	2.21127918053362	6.06134753806087e-05	212190_at
283	212295_s_at	1	1	212295_s_at	1.55345195405507	0.00102949943752463	212295_s_at	1.35730297922929	0.00397047710888392	212295_s_at
284	212333_at	1	0	212333_at	1.16100814272722	0.00243376323429201	212333_at	0.863790480757547	0.0243696756403128	212333_at
285	212500_at	1	1	212500_at	1.53953287778632	2.17068491437999e-05	212500_at	0.961072396359302	0.00492559494299019	212500_at
286	212502_at	1	1	212502_at	1.46425452553138	0.000141063245248119	212502_at	1.25528847867816	0.000892369002367335	212502_at
287	212558_at	1	1	212558_at	1.74339928860359	0.000539989956614735	212558_at	1.33777242552495	0.00720198665034415	212558_at
288	212563_at	0	1	212563_at	0.77052419985125	0.260861015189541	212563_at	1.53162432995327	0.00752143312087022	212563_at
289	212614_at	1	0	212614_at	1.24053288022735	0.00227730697186707	212614_at	0.999997598875773	0.0136389056667309	212614_at
290	212657_s_at	1	1	212657_s_at	1.65348065112192	0.00385842539340605	212657_s_at	1.64419209742343	0.00395785140953349	212657_s_at
291	212659_s_at	1	1	212659_s_at	2.34302256930957	0.000227831305751445	212659_s_at	2.62992213303381	6.68010674901254e-05	212659_s_at
292	212680_x_at	1	0	212680_x_at	1.29308875647929	0.000788749663061967	212680_x_at	0.860298764119009	0.0249147786369892	212680_x_at
293	212828_at	1	1	212828_at	1.70430871325883	0.000807763665974379	212828_at	1.31905903361844	0.00899215867774548	212828_at
294	212845_at	0	1	212845_at	1.85037258318474	0.0142485621229441	212845_at	2.72814659954989	0.000356190441593748	212845_at
295	212978_at	1	1	212978_at	1.83490932453066	0.000229623282644883	212978_at	1.71968160770146	0.000533967229937021	212978_at
296	213038_at	1	1	213038_at	1.54967937078317	0.00115309645208894	213038_at	1.45631298601582	0.00225821982464504	213038_at
297	213056_at	1	1	213056_at	1.83926426848701	0.00872652038793123	213056_at	1.84679206022834	0.00805234156639217	213056_at
298	213134_x_at	1	1	213134_x_at	1.68317208908709	9.7040900742994e-05	213134_x_at	1.51363456295482	0.000370254490915991	213134_x_at
299	213262_at	1	0	213262_at	1.29615759390387	0.0088697397364328	213262_at	1.26145433199523	0.0103498017077791	213262_at
300	213427_at	1	0	213427_at	1.62236225745647	0.00927576880174404	213427_at	1.17412071690375	0.0671207494135375	213427_at
301	213596_at	1	0	213596_at	1.28690465610603	0.00635371727194388	213596_at	0.884662449388311	0.0685617092106877	213596_at
302	213618_at	1	0	213618_at	1.34458767450319	0.00243376323429201	213618_at	1.03557000868937	0.0197319699108716	213618_at
303	213638_at	1	0	213638_at	2.14840031692481	0.00181953405345188	213638_at	1.66994493126084	0.0153263697996293	213638_at
304	213793_s_at	1	1	213793_s_at	2.17648746437613	0.000143366025050866	213793_s_at	2.16506883866223	0.000175436724927256	213793_s_at
305	214011_s_at	1	1	214011_s_at	1.52397818643000	0.000791838604570454	214011_s_at	1.46124707707066	0.00130382895079954	214011_s_at
306	214038_at	1	1	214038_at	6.64768273465661	2.03045791519734e-06	214038_at	6.25808400725896	6.75987090448203e-06	214038_at
307	214430_at	1	0	214430_at	1.12555416092532	0.00138940095087071	214430_at	0.8424578493868	0.0164985885910833	214430_at
308	214435_x_at	1	0	214435_x_at	1.13241850990836	0.00976077637378644	214435_x_at	0.776919933566991	0.0888617526204867	214435_x_at
309	214438_at	0	1	214438_at	2.01673684463048	0.0106409105645758	214438_at	2.20751591650893	0.00496480856809501	214438_at
310	214508_x_at	1	1	214508_x_at	1.96169398907544	6.0472539507681e-05	214508_x_at	1.88111286923601	0.000120373271256528	214508_x_at
311	214511_x_at	1	1	214511_x_at	2.20574110990162	0.000681944317421537	214511_x_at	1.92038216603484	0.00299658124747088	214511_x_at
312	214567_s_at	1	1	214567_s_at	4.70684765968733	2.85109191151596e-05	214567_s_at	4.61501023971821	4.89672351522854e-05	214567_s_at
313	214662_at	1	0	214662_at	1.04991320021644	0.00465968022610144	214662_at	0.927597319778214	0.0120196876269016	214662_at
314	214681_at	1	1	214681_at	2.18246438768156	9.44905798505165e-05	214681_at	1.99413771005558	0.000303953588908894	214681_at
315	214706_at	1	1	214706_at	0.953652263484526	0.00954166677952262	214706_at	1.01179053051685	0.00566750064251671	214706_at
316	215006_at	1	0	215006_at	1.12652752363408	0.00611312543153033	215006_at	0.93070505032349	0.0234026912666377	215006_at
317	215078_at	1	1	215078_at	3.10538534029585	9.46093077215107e-05	215078_at	2.68871847410411	0.000571055581826887	215078_at
318	215161_at	0	1	215161_at	2.66694427120262	0.0270251851253177	215161_at	3.28323925198447	0.00552869702984615	215161_at
319	215223_s_at	1	1	215223_s_at	0.883553322820568	0.0064608786888023	215223_s_at	0.958338774042234	0.00311137922776723	215223_s_at
320	215671_at	1	1	215671_at	2.04069887731731	2.57377902612193e-05	215671_at	1.78599395850432	0.000173733291863735	215671_at
321	215925_s_at	1	1	215925_s_at	1.89236882198414	0.00342169243580631	215925_s_at	1.93561360160729	0.00277373712028602	215925_s_at
322	215966_x_at	1	1	215966_x_at	2.10568456342032	1.88457880860839e-05	215966_x_at	1.98832506437375	5.2445317910723e-05	215966_x_at
323	215975_x_at	1	1	215975_x_at	1.82436962944201	0.000328095382639287	215975_x_at	1.37700660400978	0.00581543574696338	215975_x_at
324	215977_x_at	1	1	215977_x_at	1.96963043385668	4.80101202376067e-05	215977_x_at	1.84359852344786	0.000134146586083474	215977_x_at
325	216056_at	1	0	216056_at	2.02811270213709	0.00901484899978721	216056_at	1.55605786841879	0.0484625796835345	216056_at
326	216243_s_at	1	1	216243_s_at	2.84033160876721	0.000327611420357706	216243_s_at	3.11287148036589	0.000130257821391366	216243_s_at
327	216245_at	0	1	216245_at	1.47064183445976	0.109853263524694	216245_at	2.42318788832082	0.00432689973716180	216245_at
328	216248_s_at	1	1	216248_s_at	2.72571651371405	3.64627040357125e-06	216248_s_at	2.46800005531433	2.29255294109547e-05	216248_s_at
329	216268_s_at	1	1	216268_s_at	3.11348624694347	1.61405222125377e-06	216268_s_at	2.28901032076612	0.000143463902030444	216268_s_at
330	216316_x_at	1	1	216316_x_at	2.04760697540326	6.35094529214574e-05	216316_x_at	1.81182548794950	0.000303953588908894	216316_x_at
331	216336_x_at	1	1	216336_x_at	1.6854276080319	2.91439699136766e-06	216336_x_at	1.26035016424457	0.000186705993361579	216336_x_at
332	216504_s_at	1	1	216504_s_at	1.32587700184824	0.00775146856096686	216504_s_at	1.33420299175096	0.0070852763268048	216504_s_at
333	216598_s_at	1	1	216598_s_at	5.06539140903728	0.00127961971673975	216598_s_at	4.68486807132382	0.0028563788186113	216598_s_at
334	216834_at	1	1	216834_at	1.87789238240336	0.00822904467190293	216834_at	1.83954844725923	0.00926192515078117	216834_at
335	216841_s_at	1	1	216841_s_at	1.25978382014216	0.000447279208449751	216841_s_at	1.17789145697443	0.000964945762735132	216841_s_at
336	216950_s_at	1	1	216950_s_at	1.82598505482328	0.00249852845443231	216950_s_at	1.59466155762756	0.00815408186879	216950_s_at
337	216986_s_at	1	0	216986_s_at	2.50266748263186	0.00924248286207536	216986_s_at	1.55980522353254	0.127248811782013	216986_s_at
338	217167_x_at	1	1	217167_x_at	2.07737663290610	1.18009184880816e-05	217167_x_at	2.12236962192596	1.27037075441939e-05	217167_x_at
339	217192_s_at	1	1	217192_s_at	2.49527482843698	0.00236165169142414	217192_s_at	2.70105225215891	0.00106894498369064	217192_s_at
340	217299_s_at	1	0	217299_s_at	1.28977158162194	0.00352904228006527	217299_s_at	1.10993955120173	0.0117303717906108	217299_s_at
341	217475_s_at	1	1	217475_s_at	1.69580069968304	0.000112580207592538	217475_s_at	1.48601445059929	0.000582605874585957	217475_s_at
342	217523_at	1	1	217523_at	1.77037708088242	0.000308235522128357	217523_at	1.39725133128716	0.00378489085137432	217523_at
343	217631_at	1	0	217631_at	2.24291458439913	0.00820281166136102	217631_at	0.910471251302372	0.368913465882025	217631_at
344	217654_at	1	1	217654_at	1.16592834351776	0.00606034382768502	217654_at	1.09351458162398	0.00957511572936668	217654_at
345	217678_at	1	0	217678_at	1.79116715405769	0.000974033155746785	217678_at	1.03409151114302	0.0634654848761905	217678_at
346	217809_at	1	1	217809_at	1.46138832954222	0.00307887031346355	217809_at	1.55008478095940	0.00180460330088603	217809_at
347	217834_s_at	1	0	217834_s_at	0.886131158734736	0.00622250514608201	217834_s_at	0.654676501356676	0.0463784759772038	217834_s_at
348	217850_at	1	0	217850_at	1.19157541779947	0.00142687846548736	217850_at	0.777731779718325	0.0399372825442784	217850_at
349	217933_s_at	1	1	217933_s_at	1.99719335341357	8.44577767102973e-05	217933_s_at	1.76828917503024	0.000388278644117672	217933_s_at
350	218140_x_at	1	1	218140_x_at	1.08443914556657	0.00612371371292877	218140_x_at	1.11225598107562	0.00482824879794182	218140_x_at
351	218276_s_at	1	0	218276_s_at	1.02894204351224	0.00454103984853275	218276_s_at	0.506698368785499	0.204761342987045	218276_s_at
352	218374_s_at	1	1	218374_s_at	1.73768185008297	2.50350820863515e-06	218374_s_at	1.34641044180050	0.000110271663329390	218374_s_at
353	218392_x_at	0	1	218392_x_at	0.943148350852602	0.0189123757044441	218392_x_at	1.17111147833086	0.00327007211444562	218392_x_at
354	218512_at	1	0	218512_at	1.42782042209022	0.00128183658154153	218512_at	0.984355803118865	0.0266141482397759	218512_at
355	218627_at	1	0	218627_at	1.40323721080338	0.00915792841729298	218627_at	1.37755927456737	0.0100617383573149	218627_at
356	218708_at	0	1	218708_at	1.03963322201212	0.01550909988966	218708_at	1.17689537763916	0.00566750064251671	218708_at
357	218982_s_at	1	0	218982_s_at	1.31466856329683	0.00429156583281099	218982_s_at	0.798176654958242	0.0987550713133234	218982_s_at
358	218984_at	1	0	218984_at	2.10690297478356	0.00102839490576435	218984_at	1.61102653032300	0.0115797591799048	218984_at
359	219081_at	0	1	219081_at	0.505736126501933	0.0621035768323549	219081_at	0.736851174734787	0.00445195482451932	219081_at
360	219209_at	1	1	219209_at	1.22464670252704	0.00130855420914007	219209_at	1.15113307817585	0.00248718307362456	219209_at
361	219253_at	1	1	219253_at	1.62530315079075	0.00683407447993132	219253_at	1.71679297784062	0.00423508415724834	219253_at
362	219383_at	1	1	219383_at	1.58357850327418	0.000974797244876436	219383_at	1.81950486279189	0.000218729775873588	219383_at
363	219386_s_at	1	1	219386_s_at	3.76810548716493	1.75594760477349e-05	219386_s_at	4.25010013547737	4.77053910143234e-06	219386_s_at
364	219449_s_at	1	0	219449_s_at	1.09366345009578	0.00829671286645907	219449_s_at	0.873585753285653	0.0367897732111535	219449_s_at
365	219622_at	1	1	219622_at	1.32011609644437	0.000344169487708368	219622_at	1.23367628662705	0.000793948857014149	219622_at
366	219806_s_at	1	1	219806_s_at	1.6817662081491	0.00106936402327827	219806_s_at	1.58903407691281	0.00201015949886612	219806_s_at
367	219821_s_at	1	0	219821_s_at	1.16183959121894	0.00216211817083995	219821_s_at	0.672426511103263	0.0897149480758346	219821_s_at
368	219836_at	1	0	219836_at	4.25540383560436	0.000802607456896998	219836_at	2.58267359717203	0.044338408714348	219836_at
369	219911_s_at	1	0	219911_s_at	1.92880300471094	0.000169731768334910	219911_s_at	0.974879652267881	0.057470643106699	219911_s_at
370	219938_s_at	1	1	219938_s_at	1.73279406933188	0.000929595028567895	219938_s_at	1.6975423486611	0.00121507332207610	219938_s_at
371	220046_s_at	1	1	220046_s_at	1.22292475795432	0.000635120192836868	220046_s_at	1.11720606897576	0.00178206430592751	220046_s_at
372	220187_at	1	1	220187_at	2.1384384090028	0.000114714623436622	220187_at	2.10459258735408	0.000165353189920409	220187_at
373	220237_at	1	1	220237_at	0.842541265058818	0.00958910786426164	220237_at	1.16637966041356	0.000401238591393427	220237_at
374	220330_s_at	0	1	220330_s_at	0.87603691188136	0.0105910590494670	220330_s_at	0.882931436845332	0.00945145316046286	220330_s_at
375	220655_at	1	1	220655_at	3.58731344338433	0.00243634688966296	220655_at	4.29266036870574	0.000365432638942646	220655_at
376	220865_s_at	1	0	220865_s_at	1.93545589108173	0.00680452718691415	220865_s_at	1.41897762063103	0.0512653674062847	220865_s_at
377	220941_s_at	1	0	220941_s_at	1.07414886406341	0.00606034382768502	220941_s_at	0.850853810303748	0.0305488574960217	220941_s_at
378	221223_x_at	1	1	221223_x_at	2.5054390785465	1.17877063947332e-05	221223_x_at	2.41840900226281	2.72532406480021e-05	221223_x_at
379	221385_s_at	0	1	221385_s_at	2.47751772811149	0.0107224385898326	221385_s_at	2.64506343425222	0.00615246505501322	221385_s_at
380	221477_s_at	0	1	221477_s_at	0.592852114130858	0.136620677096119	221477_s_at	1.01221141536858	0.00507393271971377	221477_s_at
381	221658_s_at	1	0	221658_s_at	1.4105915822086	0.00326824872882326	221658_s_at	0.95528853633155	0.0507244377306582	221658_s_at
382	221680_s_at	0	1	221680_s_at	1.50854089678227	0.02791578251674	221680_s_at	2.26338059081587	0.000869483905566037	221680_s_at
383	221931_s_at	1	0	221931_s_at	1.34293081562567	0.00183048067680740	221931_s_at	1.0359891758929	0.0161866892362589	221931_s_at
384	222087_at	1	0	222087_at	2.36456143583246	0.000464857394121925	222087_at	0.412633849248753	0.671764046390339	222087_at
385	222180_at	1	1	222180_at	1.44775813335101	0.00335245347588613	222180_at	1.27239739378486	0.00964884688574915	222180_at
386	222231_s_at	0	1	222231_s_at	0.707514843013787	0.0243234994178521	222231_s_at	0.841636862666675	0.0063837295980334	222231_s_at
387	222326_at	1	1	222326_at	2.25878710971384	6.38017230295568e-06	222326_at	1.80249306381491	0.000162461215882011	222326_at
388	222402_at	1	0	222402_at	1.36850735603353	0.00391233064814068	222402_at	1.03982848227157	0.0293937370264959	222402_at
389	222613_at	1	0	222613_at	1.34381096604573	0.00282934644170863	222613_at	1.14489717313803	0.0107508713832657	222613_at
390	222838_at	1	1	222838_at	2.37165944172951	0.00436163077798094	222838_at	2.20152489951893	0.0078941853282783	222838_at
391	222877_at	1	0	222877_at	1.96477175896306	0.00085005092908613	222877_at	0.890692719879697	0.160156810832636	222877_at
392	222935_x_at	1	0	222935_x_at	2.78091594683572	0.00972581958295268	222935_x_at	1.43686651049149	0.229465693486670	222935_x_at
393	223027_at	1	1	223027_at	1.86519892089172	0.000122626228366013	223027_at	1.66531457135908	0.000516028223966055	223027_at
394	223028_s_at	1	1	223028_s_at	1.69730345290759	0.00055216896944927	223028_s_at	1.35412069284559	0.00539587531825772	223028_s_at
395	223085_at	1	1	223085_at	1.42036139983343	0.000288900297252384	223085_at	1.36423769847869	0.000493967507624938	223085_at
396	223151_at	1	1	223151_at	1.23432763234265	0.00115025347865045	223151_at	0.998282201566963	0.00821839204980418	223151_at
397	223218_s_at	1	1	223218_s_at	1.12431483961875	0.00762552579477123	223218_s_at	1.18052606511383	0.00493259988201473	223218_s_at
398	223220_s_at	1	0	223220_s_at	1.00439046803395	0.00788623303361149	223220_s_at	0.920155962801219	0.0147095245316206	223220_s_at
399	223225_s_at	0	1	223225_s_at	0.67709599574219	0.170585556060872	223225_s_at	1.46267929514393	0.000931507921124713	223225_s_at
400	223241_at	0	1	223241_at	1.49947731195628	0.0721009057059398	223241_at	2.04308666227924	0.00948116764305092	223241_at
401	223296_at	1	0	223296_at	1.06151948685105	0.00963228729272334	223296_at	0.931715371655757	0.0228111546749182	223296_at
402	223309_x_at	1	1	223309_x_at	1.23927306315866	0.000631953636767631	223309_x_at	1.02965157552345	0.00424493215285696	223309_x_at
403	223310_x_at	1	1	223310_x_at	1.22439473488835	0.00153507379594678	223310_x_at	1.11196181249918	0.00395785140953349	223310_x_at
404	223377_x_at	1	1	223377_x_at	2.37534171883003	1.38781487893178e-05	223377_x_at	2.44037473905855	1.35111093179916e-05	223377_x_at
405	223434_at	1	0	223434_at	1.36602308786494	0.00601817295552825	223434_at	1.09618577174825	0.0279713815130598	223434_at
406	223484_at	1	0	223484_at	1.58087679397226	0.00767002407530469	223484_at	1.4966664935549	0.0111942575473582	223484_at
407	223834_at	1	1	223834_at	2.97377409975088	2.21308764444531e-07	223834_at	2.56268668170029	2.70051759461603e-06	223834_at
408	223939_at	1	0	223939_at	3.61710934796268	0.00390748398894807	223939_at	3.19136138117151	0.0105562179971847	223939_at
409	223961_s_at	1	1	223961_s_at	3.32537814453523	0.000193052425217385	223961_s_at	3.59133404058203	9.07212962321835e-05	223961_s_at
410	223982_s_at	1	1	223982_s_at	1.20647616692376	0.000849848483109221	223982_s_at	1.12881859240291	0.00181534433894311	223982_s_at
411	224191_x_at	1	0	224191_x_at	2.33016085855381	0.009948858457156	224191_x_at	0.692346885226186	0.571832684410276	224191_x_at
412	224225_s_at	1	0	224225_s_at	3.21882540437263	0.00157270266738265	224225_s_at	2.46101884390405	0.0156179170749569	224225_s_at
413	224450_s_at	1	0	224450_s_at	1.49517334163903	0.00334502646210365	224450_s_at	0.961249414126892	0.0674149554943086	224450_s_at
414	224654_at	1	1	224654_at	1.83075365815059	1.11935474185569e-05	224654_at	1.70637603390467	3.77479190027198e-05	224654_at
415	224692_at	1	0	224692_at	0.94835414362901	0.00427293671586965	224692_at	0.808802827184316	0.01461788469107	224692_at
416	224701_at	1	1	224701_at	1.27151040897408	0.000207733316115006	224701_at	0.988974589697493	0.00319562081933141	224701_at
417	224799_at	1	1	224799_at	3.16956475796256	7.53851723500753e-05	224799_at	2.66418066601697	0.0006324122728446	224799_at
418	224801_at	1	0	224801_at	3.1453041767367	0.00293868956217226	224801_at	1.55401639283285	0.178380982138957	224801_at
419	224802_at	1	1	224802_at	3.69074695056948	2.32058678654853e-05	224802_at	3.46195347663346	7.14463076522172e-05	224802_at
420	224806_at	1	1	224806_at	1.70327755059133	0.00012193342303609	224806_at	1.41389429846911	0.00111599392081813	224806_at
421	224836_at	1	1	224836_at	1.25405687363194	0.00594230964289012	224836_at	1.28110630923971	0.0048117368367045	224836_at
422	224903_at	1	1	224903_at	1.4649037343741	0.00352383280987032	224903_at	1.33715735291608	0.00749729980996811	224903_at
423	224984_at	1	0	224984_at	1.32827957680266	0.00842967855387618	224984_at	1.06618036592745	0.0361602558974465	224984_at
424	225096_at	1	0	225096_at	1.02267953636226	0.00872652038793123	225096_at	0.562990725153548	0.185903952827401	225096_at
425	225195_at	1	0	225195_at	0.890715821588884	0.00875838501096047	225195_at	0.656305210666729	0.0592883420868123	225195_at
426	225291_at	1	1	225291_at	1.31211862716263	0.000958867767032543	225291_at	1.05626976334530	0.00745313757058506	225291_at
427	225415_at	1	1	225415_at	1.21003506131769	0.00028359635547079	225415_at	1.03659731549256	0.00166107266601247	225415_at
428	225439_at	1	0	225439_at	1.25768574827242	0.00769685861700151	225439_at	0.914449874940076	0.0584791396451381	225439_at
429	225557_at	1	1	225557_at	1.64791969157022	2.18246733811760e-05	225557_at	1.41872759619465	0.000179047516087226	225557_at
430	225612_s_at	1	1	225612_s_at	1.58948071195533	0.00147745270529677	225612_s_at	1.54580832909187	0.00204315097663879	225612_s_at
431	225636_at	1	0	225636_at	1.14575063361553	0.00493257581768223	225636_at	0.844141669790453	0.0411823203482656	225636_at
432	225866_at	1	0	225866_at	1.49000323342376	0.00719624852372314	225866_at	0.981599273479283	0.0905009313768793	225866_at
433	226034_at	1	1	226034_at	3.28990487642299	0.000377107059630239	226034_at	2.95831647958429	0.00130611951766145	226034_at
434	226043_at	1	0	226043_at	2.24569127714296	0.0078866802068802	226043_at	0.761681215514379	0.481073727918887	226043_at
435	226099_at	1	1	226099_at	1.40403843455784	0.000548788056954016	226099_at	1.32037646755764	0.00112761776889680	226099_at
436	226117_at	1	1	226117_at	2.49832232711236	1.90318252666395e-05	226117_at	2.39522267658515	4.45623563131586e-05	226117_at
437	226189_at	1	0	226189_at	2.52796011526252	0.00620018194081594	226189_at	2.12950099671997	0.0209300440279678	226189_at
438	226266_at	1	0	226266_at	1.35305304863037	0.00644457781683776	226266_at	1.19772533404305	0.0155667327751364	226266_at
439	226345_at	1	1	226345_at	1.83055696251270	8.88097468497796e-05	226345_at	1.70314738761597	0.000239036633508968	226345_at
440	226354_at	1	1	226354_at	1.23448748383821	0.00694252261670864	226354_at	1.23576915490897	0.00665187214598287	226354_at
441	226360_at	1	0	226360_at	2.57174308489854	0.00390339517368308	226360_at	0.767449205078146	0.50925716850677	226360_at
442	226370_at	1	0	226370_at	1.24506145660541	0.00961833581715308	226370_at	1.12831986179332	0.0185549300085245	226370_at
443	226390_at	1	0	226390_at	1.56880039435992	0.000837757037525997	226390_at	1.15053194996647	0.0136243659336179	226390_at
444	226397_s_at	1	1	226397_s_at	1.93735305618532	0.0027568155606434	226397_s_at	1.69420254413634	0.00873934393994811	226397_s_at
445	226460_at	1	0	226460_at	1.13713636175661	0.00584870905107229	226460_at	0.74703399273603	0.0804391216585667	226460_at
446	226497_s_at	1	0	226497_s_at	1.64618071883395	0.00302531848862835	226497_s_at	1.18624072124600	0.0345672887120394	226497_s_at
447	226498_at	0	1	226498_at	2.04775148507654	0.0237104285453334	226498_at	2.33425737564863	0.0087408644715388	226498_at
448	226545_at	1	0	226545_at	2.59546123603914	0.00508567938647219	226545_at	1.76485272134743	0.0640446881409903	226545_at
449	226560_at	1	0	226560_at	2.13230454081661	0.00246132060921026	226560_at	1.70592051431498	0.0153879072062225	226560_at
450	226603_at	0	1	226603_at	1.28825604994425	0.0121378342965410	226603_at	1.31792101961026	0.00986095667332138	226603_at
451	226651_at	1	0	226651_at	1.30186045022322	0.00102839490576435	226651_at	0.790540959710563	0.0497391089115786	226651_at
452	227140_at	1	1	227140_at	5.18297177174662	0.00169236569502850	227140_at	4.8775015583492	0.00315599776343893	227140_at
453	227333_at	1	1	227333_at	2.07052806140954	0.000464804694163834	227333_at	2.13925075322015	0.000322341035054121	227333_at
454	227458_at	1	1	227458_at	4.07524215515314	8.38100622039491e-08	227458_at	3.72992092782649	3.61008276291360e-07	227458_at
455	227486_at	1	1	227486_at	2.56822788365439	0.000786599453460308	227486_at	3.14922515401468	8.63539236876014e-05	227486_at
456	227501_at	1	0	227501_at	1.40810536533353	0.00153507379594678	227501_at	1.08932686971876	0.0141579053039450	227501_at
457	227571_at	1	0	227571_at	2.91378289851605	0.00129320739718039	227571_at	0.839106302858028	0.464199188151085	227571_at
458	227609_at	1	1	227609_at	1.81081854718392	0.000297533254600881	227609_at	1.52196305971120	0.00206168050753800	227609_at
459	227621_at	0	1	227621_at	0.850744007862245	0.0101089610322542	227621_at	0.99873457319904	0.00247320612400568	227621_at
460	227697_at	1	1	227697_at	3.01329109117045	9.24760352068557e-05	227697_at	2.8696668779316	0.000186997096395664	227697_at
461	227807_at	1	0	227807_at	1.16101727816930	0.00380074876297694	227807_at	0.976594467125671	0.0146735687175699	227807_at
462	227851_s_at	0	1	227851_s_at	0.875642528726451	0.141720939219789	227851_s_at	1.80574241338548	0.000892369002367335	227851_s_at
463	227856_at	1	0	227856_at	1.64377060503405	0.000880494963071199	227856_at	1.10813167110927	0.024639242908274	227856_at
464	227883_at	1	0	227883_at	2.39666637598959	0.00461156687095221	227883_at	1.33222344268767	0.142397592676276	227883_at
465	227985_at	1	0	227985_at	3.13107200662089	0.00999124557177236	227985_at	1.18817757255266	0.429707515708188	227985_at
466	228066_at	1	1	228066_at	3.02100002744838	0.00095159805049383	228066_at	3.2477377938731	0.000447724307921806	228066_at
467	228092_at	1	1	228092_at	1.9374643963401	6.0766222754094e-05	228092_at	1.47503970701885	0.00150579190249825	228092_at
468	228320_x_at	1	0	228320_x_at	1.35280453472347	0.00204069489675466	228320_x_at	1.03527460369436	0.0181254471458382	228320_x_at
469	228362_s_at	0	1	228362_s_at	1.78476243147861	0.053402286794444	228362_s_at	2.50068534172968	0.00479519837806688	228362_s_at
470	228439_at	1	1	228439_at	3.67427419351608	9.29102300799689e-07	228439_at	2.90310810267580	3.56673271254207e-05	228439_at
471	228645_at	1	0	228645_at	3.23071467668095	0.00222691220897948	228645_at	-0.00792105590820347	0.997242491044721	228645_at
472	228812_at	1	0	228812_at	1.20526932772295	0.00514708116535862	228812_at	0.968856647062536	0.0245401756496248	228812_at
473	228964_at	1	1	228964_at	1.21580012096726	0.00181953405345188	228964_at	1.19639792586775	0.00220617029966924	228964_at
474	229327_s_at	1	0	229327_s_at	1.54308538973214	0.00193569237423498	229327_s_at	1.21430191356909	0.0145796927795543	229327_s_at
475	229390_at	1	0	229390_at	1.51858835608675	0.00872652038793123	229390_at	1.44202505194374	0.0121736407318597	229390_at
476	229437_at	1	1	229437_at	5.21080272377652	2.02882464519840e-06	229437_at	4.89141815753235	6.75987090448203e-06	229437_at
477	229450_at	1	1	229450_at	1.90406986719562	0.000113429668355132	229450_at	1.84720854055944	0.000186997096395664	229450_at
478	229543_at	1	1	229543_at	1.70140005208943	0.00429156583281099	229543_at	1.68488648313649	0.00465166743240088	229543_at
479	229616_s_at	1	0	229616_s_at	2.05620833748101	0.00532689358919743	229616_s_at	0.45297359279144	0.673426433364623	229616_s_at
480	229625_at	1	1	229625_at	2.86309065988382	4.20109619989121e-07	229625_at	2.63236122382814	2.01519815744928e-06	229625_at
481	229715_at	1	1	229715_at	2.74317762437293	0.00476197333985149	229715_at	3.10841560041566	0.00144739498257872	229715_at
482	229723_at	1	1	229723_at	2.48550211867491	4.6849905852412e-07	229723_at	2.38207831314485	1.28760914215687e-06	229723_at
483	230170_at	1	1	230170_at	2.10779383578855	0.00940941177199357	230170_at	2.41348884104437	0.00288139987710776	230170_at
484	230179_at	1	0	230179_at	1.32301204579635	0.00164099092553185	230179_at	0.907372694484988	0.0324002943071913	230179_at
485	230233_at	1	1	230233_at	1.66753358488849	0.000208796059507521	230233_at	1.70059920861332	0.000185467389110263	230233_at
486	230503_at	0	1	230503_at	1.41458137527514	0.0217296005329095	230503_at	1.69630333319579	0.00528931602784139	230503_at
487	230511_at	1	1	230511_at	1.87895056279210	3.38017422068256e-05	230511_at	1.63855112745224	0.000216930956129419	230511_at
488	230599_at	1	1	230599_at	1.54000570272428	4.55724651533293e-05	230599_at	0.973206903254807	0.00670862455717493	230599_at
489	230656_s_at	0	1	230656_s_at	1.24778381152393	0.0112483619469065	230656_s_at	1.49033213654422	0.00242916692305753	230656_s_at
490	230741_at	1	1	230741_at	2.67775498323820	3.92631512126298e-05	230741_at	2.42761827609816	0.000162461215882011	230741_at
491	231183_s_at	1	1	231183_s_at	2.84352638314519	0.009023963559221	231183_s_at	3.54092459003242	0.00119531626784049	231183_s_at
492	231412_at	1	0	231412_at	1.85798469797196	0.00211367084878355	231412_at	1.45390040375933	0.0160299912813702	231412_at
493	231513_at	1	1	231513_at	1.59169546193477	0.00772892214058337	231513_at	1.66676140121393	0.00513610935436874	231513_at
494	231577_s_at	1	1	231577_s_at	3.71960670277427	7.38958181227297e-08	231577_s_at	3.48049379781759	2.70957429385246e-07	231577_s_at
495	231578_at	1	1	231578_at	4.18130838132466	2.51972694255502e-06	231578_at	3.99794259643804	6.75987090448203e-06	231578_at
496	231613_at	0	1	231613_at	-0.436854224188565	0.804997639604931	231613_at	2.90980676804068	0.00324607178133363	231613_at
497	231769_at	1	0	231769_at	1.4347457655474	0.00248151447432301	231769_at	0.867596228642147	0.0782499904984964	231769_at
498	231779_at	1	1	231779_at	1.45353665268620	0.0090520818724199	231779_at	1.50395731989353	0.00659369990867355	231779_at
499	231794_at	1	0	231794_at	1.20563313911268	0.0060935264335982	231794_at	0.603141311748842	0.214159811023076	231794_at
500	231899_at	1	0	231899_at	1.59464094119510	0.00136154379591735	231899_at	1.25331031318395	0.0114762040589457	231899_at
501	231907_at	1	0	231907_at	1.11722655028374	0.00425559521475552	231907_at	0.426388941516861	0.358847234884984	231907_at
502	231972_at	1	1	231972_at	1.72690360549338	0.00129906790259893	231972_at	1.72496792481615	0.00135834768254186	231972_at
503	232030_at	1	0	232030_at	1.35862093012041	0.00585931823178475	232030_at	0.868399919880929	0.0916770974028606	232030_at
504	232210_at	1	1	232210_at	1.77588416489406	6.29506846131488e-05	232210_at	1.33408170479909	0.00181299800719928	232210_at
505	232375_at	1	1	232375_at	1.76737980734989	4.27231560284775e-05	232375_at	1.69730129056126	9.07212962321835e-05	232375_at
506	232472_at	1	1	232472_at	2.12225940200831	4.61663881511138e-06	232472_at	1.97375758782376	1.99402690480110e-05	232472_at
507	232587_at	1	0	232587_at	1.47082348510887	0.000184496110276223	232587_at	0.791148911645924	0.0427377270892411	232587_at
508	232614_at	1	1	232614_at	1.65586194838759	0.000284176284328325	232614_at	1.33683706390621	0.00291805584300182	232614_at
509	232666_at	0	1	232666_at	1.99703996422661	0.0723517051868257	232666_at	2.90252815018191	0.00574778456517909	232666_at
510	233614_at	1	0	233614_at	1.29622326597805	0.00850389010896268	233614_at	0.431856339071483	0.497143981994283	233614_at
511	233867_at	1	0	233867_at	1.12001804624895	0.00467901285002483	233867_at	0.876381069710062	0.0274839987986678	233867_at
512	233940_at	1	1	233940_at	1.20452739514227	0.000308417748244336	233940_at	0.971587996660865	0.00314672577964963	233940_at
513	234050_at	1	1	234050_at	2.54412927344424	3.75558294521563e-06	234050_at	2.51518525072059	6.75315884144817e-06	234050_at
514	234326_at	1	0	234326_at	1.81030555427350	0.00293868956217226	234326_at	1.45997469433600	0.0164285163577468	234326_at
515	234362_s_at	1	0	234362_s_at	1.76581265563327	0.00173552392397017	234362_s_at	1.25377084612773	0.0269151937937925	234362_s_at
516	234722_x_at	0	1	234722_x_at	-0.279966189946968	0.851589817031457	234722_x_at	2.16346491202820	0.00596374730364227	234722_x_at
517	235116_at	1	1	235116_at	1.51148314949176	0.00682836418591785	235116_at	1.43866225577565	0.00964884688574915	235116_at
518	235122_at	1	1	235122_at	1.70348544498819	0.000837757037525997	235122_at	1.32719177659875	0.0087408644715388	235122_at
519	235175_at	1	1	235175_at	1.99912605522804	6.75182121688324e-05	235175_at	1.62969287271600	0.000833258659496927	235175_at
520	235242_at	1	0	235242_at	0.913258282769227	0.00504527087633287	235242_at	0.756824492262687	0.0201386290009039	235242_at
521	235287_at	0	1	235287_at	0.922779152512323	0.52431080616288	235287_at	2.9277156452039	0.00465166743240088	235287_at
522	235458_at	1	1	235458_at	1.26795905030407	0.000136034285885429	235458_at	1.12620014455367	0.00059297692458039	235458_at
523	235508_at	1	1	235508_at	1.37863251771203	0.000793723276139285	235508_at	1.13713600017597	0.00528931602784139	235508_at
524	235543_at	1	0	235543_at	1.10297203821032	0.007770459638645	235543_at	0.921730912975914	0.026460204013299	235543_at
525	235549_at	0	1	235549_at	1.31029649792011	0.0158148187620096	235549_at	1.42342730240671	0.00805234156639217	235549_at
526	235574_at	1	1	235574_at	2.17520949603908	6.35094529214574e-05	235574_at	1.74531403957038	0.000896495123180831	235574_at
527	235680_at	1	1	235680_at	1.50771709073635	4.17620083081339e-05	235680_at	1.11697491660849	0.00152223633634946	235680_at
528	235971_at	1	1	235971_at	1.99839044766103	3.88040032049256e-05	235971_at	1.67264923007751	0.000371536429310287	235971_at
529	235985_at	1	0	235985_at	0.897428756477004	0.00732823438761994	235985_at	0.361727719932967	0.364079641721066	235985_at
530	236156_at	1	0	236156_at	3.65339088641242	0.00156955542826650	236156_at	2.58579463167348	0.0257335372843150	236156_at
531	236226_at	1	1	236226_at	1.23412629918982	0.000301529434747034	236226_at	1.24208996530238	0.000299902142601236	236226_at
532	236307_at	1	0	236307_at	1.43829485137688	0.00684657450488789	236307_at	1.27795768666201	0.0161326269547522	236307_at
533	236341_at	1	1	236341_at	2.03222875132033	7.59939138961547e-05	236341_at	1.84460432869988	0.000274111132880300	236341_at
534	236439_at	1	0	236439_at	2.17323705900978	0.00275773117965678	236439_at	1.57558181322192	0.0314399298731085	236439_at
535	236685_at	1	0	236685_at	1.31188031254298	0.000929595028567895	236685_at	1.00484145429759	0.0106214343209737	236685_at
536	236700_at	1	0	236700_at	1.27630041095342	0.00674345447923714	236700_at	0.5099436519026	0.36323809808028	236700_at
537	236796_at	1	0	236796_at	1.66188226045711	0.000464857394121925	236796_at	0.891503150195545	0.0654059347495388	236796_at
538	236857_at	1	0	236857_at	2.09615785296695	0.00774963951258112	236857_at	1.28171006099645	0.125961111885077	236857_at
539	236995_x_at	0	1	236995_x_at	0.288410749880247	0.65208245586111	236995_x_at	1.15385388452631	0.0052762188497842	236995_x_at
540	237009_at	1	1	237009_at	2.90582579039964	0.0029967620239008	237009_at	2.61132295084573	0.00749415096494142	237009_at
541	237598_at	0	1	237598_at	-0.401187205433283	0.767806823229818	237598_at	2.13130237045849	0.00683474945166744	237598_at
542	237753_at	1	1	237753_at	1.60123993087005	0.00243376323429201	237753_at	1.45436894144353	0.00577040979623538	237753_at
543	237759_at	0	1	237759_at	0.87697334066121	0.0188046124252110	237759_at	1.09821750056965	0.00303833901758993	237759_at
544	238439_at	1	1	238439_at	4.13542003802696	2.40682701271432e-08	238439_at	3.40397681947578	2.70957429385246e-07	238439_at
545	238581_at	1	1	238581_at	2.76873122208313	3.81223490537609e-06	238581_at	2.22681489990958	0.000105809390980331	238581_at
546	238725_at	1	1	238725_at	2.3838093808760	8.38100622039491e-08	238725_at	2.20924994645876	2.91886020481592e-07	238725_at
547	238727_at	1	0	238727_at	2.14521130050541	0.009516130192388	238727_at	1.63024096800672	0.0528162948155815	238727_at
548	238756_at	1	1	238756_at	1.70432495497568	0.00271511820178683	238756_at	1.63737165611268	0.00395785140953349	238756_at
549	238858_at	1	1	238858_at	2.17732336233374	2.51972694255502e-06	238858_at	2.17536763601514	4.1848938138396e-06	238858_at
550	238910_at	1	0	238910_at	3.35578309144143	0.00571020149481422	238910_at	1.71666125306649	0.197828198899770	238910_at
551	239124_at	1	0	239124_at	0.80557164654624	0.00527441761378199	239124_at	0.71239244083459	0.0131857382944274	239124_at
552	239196_at	1	1	239196_at	3.68109576367831	1.57465363421155e-07	239196_at	3.17176345904559	1.9851894420909e-06	239196_at
553	239249_at	0	1	239249_at	1.95741719644607	0.212991854663177	239249_at	4.16415124227096	0.00225821982464504	239249_at
554	239331_at	1	0	239331_at	1.71272215242643	0.00637079101724596	239331_at	1.55439616092686	0.0128812989975064	239331_at
555	239486_at	1	0	239486_at	1.25146554313391	0.00488697811157249	239486_at	0.722911659731542	0.127467753856137	239486_at
556	239629_at	1	0	239629_at	1.16396923930066	0.0048470696757179	239629_at	0.819740064174379	0.0515145760253828	239629_at
557	239648_at	1	1	239648_at	3.29347458549324	2.06760352924074e-05	239648_at	3.00325011859826	9.07212962321835e-05	239648_at
558	239794_at	1	1	239794_at	1.43614076860088	0.000524052245265881	239794_at	1.15398146568598	0.00490327892964842	239794_at
559	239876_at	1	1	239876_at	1.80189244072999	0.000268327612211845	239876_at	1.52726729410860	0.00178206430592751	239876_at
560	239979_at	1	1	239979_at	1.61889735620626	0.00682836418591785	239979_at	1.72095525948423	0.00394556854387916	239979_at
561	240013_at	1	1	240013_at	1.94918998180075	0.00898012000638745	240013_at	2.11861507233453	0.00435855719075815	240013_at
562	240103_at	1	1	240103_at	3.58420482581803	7.60990356598947e-06	240103_at	2.88516174768565	0.000165197603647274	240103_at
563	240257_at	1	0	240257_at	1.44289859357461	0.000477146580119527	240257_at	0.715804850672401	0.0949645395875433	240257_at
564	240287_at	1	1	240287_at	5.82884532085298	7.78567337210507e-07	240287_at	4.99260228902204	8.92573104981029e-06	240287_at
565	240465_at	1	0	240465_at	2.53856506173101	0.00711936507910944	240465_at	1.98050307460419	0.037923303520454	240465_at
566	241734_at	0	1	241734_at	0.739931873504833	0.177031225471788	241734_at	1.28434890352327	0.00793743877602334	241734_at
567	241740_at	1	1	241740_at	1.57467449866419	0.0040060791749253	241740_at	1.67520730712251	0.00223342109722655	241740_at
568	241869_at	0	1	241869_at	1.00511340939426	0.211381265340557	241869_at	1.87103113226333	0.0070915097704991	241869_at
569	241916_at	1	1	241916_at	1.84384534296652	1.61405222125377e-06	241916_at	1.42066915033163	8.17157694124466e-05	241916_at
570	241981_at	1	0	241981_at	3.05106017756211	0.00268084431741167	241981_at	0.988152336964206	0.43580720328477	241981_at
571	242029_at	1	0	242029_at	1.60464931494889	0.00431674624443640	242029_at	1.06532875922937	0.0659225843616371	242029_at
572	242218_at	1	0	242218_at	1.79044974185086	0.0066605337438507	242218_at	1.37373402472793	0.0396869055757384	242218_at
573	242234_at	1	0	242234_at	1.22650933815383	0.00551821462643146	242234_at	0.656342176468083	0.17082338091872	242234_at
574	242298_x_at	1	0	242298_x_at	1.43543106136850	0.0095482436002127	242298_x_at	0.689133148595037	0.272664056676065	242298_x_at
575	242388_x_at	1	1	242388_x_at	2.84725488206794	1.57465363421155e-07	242388_x_at	2.83585903668972	2.70957429385246e-07	242388_x_at
576	242625_at	1	0	242625_at	1.48986210406927	0.00728677174818047	242625_at	1.32298762792989	0.0168787307422862	242625_at
577	242727_at	1	1	242727_at	2.08466772860415	0.000113135239953590	242727_at	2.21298344261685	6.68010674901254e-05	242727_at
578	242814_at	1	0	242814_at	1.71486830865952	0.00246290950910766	242814_at	1.19010463910281	0.0383660479868917	242814_at
579	242836_at	1	0	242836_at	1.44146849839932	0.009516130192388	242836_at	0.958689919448944	0.0997780070975266	242836_at
580	242905_at	0	1	242905_at	1.37867656630983	0.122717124833920	242905_at	2.21166982399951	0.00669683625857487	242905_at
581	242907_at	1	1	242907_at	2.08895523560488	1.16294641305182e-05	242907_at	1.69301771952202	0.0002104889466723	242907_at
582	242945_at	1	0	242945_at	1.72618614176775	0.00670946295605214	242945_at	1.14305001999653	0.0843864811459903	242945_at
583	243221_at	1	0	243221_at	3.32077929545884	0.000802607456896998	243221_at	1.76941674926614	0.0850229235703037	243221_at
584	243271_at	1	0	243271_at	1.34474826129026	0.00605349102488625	243271_at	1.25197171751504	0.0101379064200937	243271_at
585	243541_at	1	0	243541_at	3.22464737731911	0.00138588642954965	243541_at	0.485353409198836	0.759040921462146	243541_at
586	243819_at	1	0	243819_at	1.36176315810187	0.00744345816961293	243819_at	1.22040178611198	0.0161866892362589	243819_at
587	244044_at	1	0	244044_at	1.46086074571056	0.00901484899978721	244044_at	0.503907757424804	0.480296838747453	244044_at
588	244251_at	1	1	244251_at	1.87755269562811	0.000227831305751445	244251_at	1.87632366738203	0.000255718272508328	244251_at
589	244556_at	1	1	244556_at	2.30362908845970	8.5927877835143e-07	244556_at	2.03561403522329	6.75987090448203e-06	244556_at
590	244578_at	0	1	244578_at	1.15364072049494	0.0107973860142417	244578_at	1.41321758797712	0.00182934388438884	244578_at
591	244583_at	1	0	244583_at	2.06954917622819	0.000872691730927209	244583_at	1.00099967692637	0.130830271220284	244583_at
592	244598_at	1	1	244598_at	1.48111770832247	0.00174337771306490	244598_at	1.49591201302408	0.00167983321986506	244598_at
593	244766_at	1	0	244766_at	0.914431266934812	0.00817321033207781	244766_at	0.400829091808245	0.31980484725794	244766_at
594	32069_at	1	1	32069_at	1.28749288715551	0.000834752990410262	32069_at	1.19522688057605	0.00193005962952110	32069_at
595	32128_at	0	1	32128_at	1.04904456095950	0.0904126496851741	32128_at	1.58034496847555	0.00633401347946914	32128_at
596	35254_at	1	0	35254_at	0.8755260662823	0.00682836418591785	35254_at	0.78456169937455	0.0151664827068870	35254_at
597	36564_at	1	1	36564_at	1.39836693985793	0.00177799827989451	36564_at	1.44295907367221	0.00135072748896116	36564_at
598	36711_at	1	1	36711_at	2.77624404203107	1.11578879603303e-06	36711_at	2.60226007330242	4.35409687802107e-06	36711_at
599	39402_at	1	1	39402_at	2.77580263037985	0.00062004134518496	39402_at	3.02039444097158	0.000257983243907186	39402_at
600	AFFX-HUMISGF3A/M97935_3_at	1	0	AFFX-HUMISGF3A/M97935_3_at	1.40712128814818	0.00316455719199145	AFFX-HUMISGF3A/M97935_3_at	0.999488037566982	0.0388015438797098	AFFX-HUMISGF3A/M97935_3_at
601	AFFX-HUMISGF3A/M97935_5_at	1	0	AFFX-HUMISGF3A/M97935_5_at	1.60294567657587	0.00315174458804466	AFFX-HUMISGF3A/M97935_5_at	1.09127394475346	0.0484677554586634	AFFX-HUMISGF3A/M97935_5_at
602	AFFX-HUMISGF3A/M97935_MA_at	1	1	AFFX-HUMISGF3A/M97935_MA_at	1.19159349977462	0.00629051355952443	AFFX-HUMISGF3A/M97935_MA_at	1.3222482689208	0.00241309183736454	AFFX-HUMISGF3A/M97935_MA_at
603	AFFX-HUMISGF3A/M97935_MB_at	1	1	AFFX-HUMISGF3A/M97935_MB_at	1.56730718048209	0.000229623282644883	AFFX-HUMISGF3A/M97935_MB_at	1.20672157667828	0.00383533065433696	AFFX-HUMISGF3A/M97935_MB_at
