# Supplementary material for: Differential gene expression profiles are dependent upon method of peripheral blood collection and RNA isolation
Source: BMC Genomics. 2008 Oct 10;9:474. doi: 10.1186/1471-2164-9-474 (PMC2573897; doi:10.1186/1471-2164-9-474)
Supplement: Additional file 2 — Transcripts down-regulated by PHA using Tempus ABI and PASGene collection systems Column headings are: Probe Affymetrix ID ABI 0 = Failed statistical criteria 1 = Passed statistical criteria PAX 0 = Failed statistical criteria 1 = Passed statistical criteria ABI-log2ratio log 2 ratios for Tempus ABI tube ABI-p value p-value for Tempus ABI tube, FDR corrected PAX-log2ratio log 2 ratios for PAXgene tube tube PAX-p value p-value for PAXgene tube, FDR corrected Symbol Gene symbol Description Gene description UniGene UniGene ID OMIM OMIM ID Pathway Pathways associated [file 1471-2164-9-474-S2.csv]

	ID	set7	set8	counts78ID	MABI	PABI	ABIID	MPAX	PPAX	PAXID
1	1552360_a_at	0	1	1552360_a_at	-1.06125756159398	0.0552478436179166	1552360_a_at	-1.70565221091941	0.00138917129295960	1552360_a_at
2	1552553_a_at	1	1	1552553_a_at	-1.82586358157805	0.00378442188327592	1552553_a_at	-2.46350971131343	0.000163027533318023	1552553_a_at
3	1552667_a_at	0	1	1552667_a_at	-1.91454230024048	0.0107779602938373	1552667_a_at	-2.14569167242764	0.00411414615031033	1552667_a_at
4	1552691_at	0	1	1552691_at	-1.6987522866999	0.0101089610322542	1552691_at	-2.03052091071608	0.0021056050533438	1552691_at
5	1552775_at	0	1	1552775_at	-0.189561112612848	0.902092508282128	1552775_at	-1.99698114708576	0.00691380125457255	1552775_at
6	1553043_a_at	1	1	1553043_a_at	-1.17368667399973	0.00767002407530469	1553043_a_at	-1.29300521977250	0.00324607178133363	1553043_a_at
7	1553078_at	0	1	1553078_at	-0.252737874129836	0.878022598042314	1553078_at	-2.85474898274821	0.000656104697175659	1553078_at
8	1553117_a_at	0	1	1553117_a_at	-1.19384082477940	0.0304058816497414	1553117_a_at	-1.41276645793276	0.00873934393994811	1553117_a_at
9	1553158_at	0	1	1553158_at	-1.77600740434924	0.035332662379154	1553158_at	-2.18286915221957	0.00772343947040453	1553158_at
10	1553992_s_at	0	1	1553992_s_at	-1.04762218880441	0.328270149116378	1553992_s_at	-2.49767206478370	0.00390294475825025	1553992_s_at
11	1554153_a_at	0	1	1554153_a_at	-1.09110297001291	0.0824702530125722	1554153_a_at	-1.60859766208141	0.0063837295980334	1554153_a_at
12	1554440_at	0	1	1554440_at	-0.66344875472148	0.650517316544861	1554440_at	-2.78781622490669	0.00332478747631674	1554440_at
13	1554479_a_at	0	1	1554479_a_at	-1.05005695970011	0.0172970183100108	1554479_a_at	-1.29756275686756	0.00305916438297666	1554479_a_at
14	1554501_at	0	1	1554501_at	-1.08230401874397	0.037460446582676	1554501_at	-1.31286201997959	0.00921113945566347	1554501_at
15	1554608_at	1	0	1554608_at	-1.68651431480543	0.00152678783652397	1554608_at	-1.14569702053381	0.0327347343845246	1554608_at
16	1555630_a_at	0	1	1555630_a_at	-1.324413808998	0.126686053598599	1555630_a_at	-2.29253388990632	0.00378489085137432	1555630_a_at
17	1555705_a_at	0	1	1555705_a_at	-0.768938952945481	0.127079463649574	1555705_a_at	-1.40649632934084	0.00229695565252171	1555705_a_at
18	1555888_at	1	1	1555888_at	-1.58200562452192	0.00625827833699813	1555888_at	-1.51306701507522	0.00862327275990447	1555888_at
19	1556055_at	0	1	1556055_at	-1.21372975831613	0.0191471168830604	1556055_at	-1.46093894371209	0.00445150327157482	1556055_at
20	1556306_at	0	1	1556306_at	-1.49111638412629	0.0162618098327096	1556306_at	-1.62667534059409	0.008043799279192	1556306_at
21	1556323_at	0	1	1556323_at	-1.22175087318964	0.0182361991639013	1556323_at	-1.68988955274867	0.00106894498369064	1556323_at
22	1556346_at	1	0	1556346_at	-1.40626835711153	0.00129320739718039	1556346_at	-1.00878479407305	0.0207753852044397	1556346_at
23	1556385_at	1	0	1556385_at	-1.24829389611098	0.00423572617885071	1556385_at	-0.99914766873721	0.0220814476700568	1556385_at
24	1556923_at	0	1	1556923_at	-1.73655884248971	0.0386912208566906	1556923_at	-2.28620802673048	0.00499855917220267	1556923_at
25	1557051_s_at	0	1	1557051_s_at	-1.44608599237934	0.0474593963728355	1557051_s_at	-2.1803394274378	0.00202014056528219	1557051_s_at
26	1557305_at	0	1	1557305_at	-0.631151967662503	0.341917440143149	1557305_at	-1.44834459215755	0.0063837295980334	1557305_at
27	1557626_at	1	1	1557626_at	-1.51228273245692	0.000107567033125164	1557626_at	-1.48350604731220	0.000162461215882011	1557626_at
28	1557675_at	1	1	1557675_at	-1.18716609766855	0.00127961971673975	1557675_at	-1.06247006020352	0.0038135082654495	1557675_at
29	1557813_at	0	1	1557813_at	-0.87866980696521	0.0334027306274492	1557813_at	-1.37573619363861	0.000734380581135372	1557813_at
30	1557852_at	0	1	1557852_at	-1.89766096656066	0.0115343161955194	1557852_at	-2.16744263514674	0.00378489085137432	1557852_at
31	1558397_at	1	1	1558397_at	-2.01088403122576	0.00383335086738144	1558397_at	-3.14904573292646	2.72532406480021e-05	1558397_at
32	1558448_a_at	0	1	1558448_a_at	-2.12214256486307	0.0492259892171837	1558448_a_at	-2.84409205646208	0.00609223837072182	1558448_a_at
33	1558525_at	0	1	1558525_at	-0.998311162752787	0.0315066626347958	1558525_at	-1.18077458477788	0.00911498888911996	1558525_at
34	1558965_at	0	1	1558965_at	-2.12449173044736	0.0293576726478894	1558965_at	-2.52448606033812	0.00805234156639217	1558965_at
35	1559025_at	1	1	1559025_at	-1.44457834631379	0.000472882279843169	1559025_at	-1.51245284054313	0.000299902142601236	1559025_at
36	1559034_at	1	1	1559034_at	-3.11653502977573	0.000208796059507521	1559034_at	-2.4008136136187	0.00353402203058063	1559034_at
37	1559050_at	0	1	1559050_at	-2.5493315788593	0.0129791837680687	1559050_at	-2.90048253761496	0.00452193583261703	1559050_at
38	1559097_at	0	1	1559097_at	-0.483522341884031	0.447171346368189	1559097_at	-1.26915940668275	0.00788783491238294	1559097_at
39	1559500_at	1	0	1559500_at	-1.89501661138096	0.00836487099172415	1559500_at	-1.28578065823315	0.0854096293520605	1559500_at
40	1559502_s_at	1	1	1559502_s_at	-1.52348149329043	0.00100336339347952	1559502_s_at	-1.50496154471444	0.00119531626784049	1559502_s_at
41	1559995_at	1	0	1559995_at	-1.27946311579839	0.00375685426286701	1559995_at	-0.402040941984991	0.474676477105628	1559995_at
42	1560228_at	1	0	1560228_at	-2.08798007499771	0.00976812224659006	1560228_at	-1.92658958049543	0.0166357446635562	1560228_at
43	1560306_at	1	0	1560306_at	-1.89671969777599	0.00973248392158679	1560306_at	-1.6709684776374	0.0225004233057724	1560306_at
44	1560679_at	1	0	1560679_at	-3.65654040574941	0.00216211817083995	1560679_at	-1.05169071776219	0.494898103600853	1560679_at
45	1562265_at	1	1	1562265_at	-1.53694731846774	0.00214380576413679	1562265_at	-1.29938998962962	0.00919415332300076	1562265_at
46	1562697_at	1	0	1562697_at	-2.13818200045347	0.00645998666090269	1562697_at	-0.601143598029536	0.572704296235845	1562697_at
47	1563553_at	0	1	1563553_at	-0.227946763118351	0.92404939010366	1563553_at	-3.20022597962344	0.00395785140953349	1563553_at
48	1563781_at	1	0	1563781_at	-0.970542496482103	0.00459779773950075	1563781_at	-0.333769929005913	0.432870161176498	1563781_at
49	1564204_at	1	0	1564204_at	-1.29118946208539	0.0063400413811906	1564204_at	-1.03630771297266	0.0292162190484323	1564204_at
50	1564525_at	0	1	1564525_at	-0.524789324487715	0.765562457072371	1564525_at	-2.88003475945463	0.0049655172494268	1564525_at
51	1565595_at	0	1	1565595_at	-0.887881923208151	0.328964031980361	1565595_at	-2.23135872395386	0.00243256565904946	1565595_at
52	1566557_at	0	1	1566557_at	-2.25887478891124	0.0439253166289899	1566557_at	-3.13663311432137	0.00378489085137432	1566557_at
53	1566558_x_at	0	1	1566558_x_at	-0.953331620638767	0.0315469003386165	1566558_x_at	-1.48064925933732	0.000718273125040169	1566558_x_at
54	1566959_at	1	1	1566959_at	-1.16765875783832	0.00241154281265106	1566959_at	-1.5362149552815	0.000131136449668505	1566959_at
55	1568870_at	1	1	1568870_at	-3.47397648893413	0.00105903281817518	1568870_at	-3.12672528157391	0.00315599776343893	1568870_at
56	1568943_at	1	1	1568943_at	-1.71800170134912	0.000484484381920278	1568943_at	-1.58290643802356	0.00124479332696804	1568943_at
57	1569150_x_at	0	1	1569150_x_at	-1.96674828193048	0.0832414007859014	1569150_x_at	-2.76500951426345	0.00945908793986508	1569150_x_at
58	1569257_at	0	1	1569257_at	-1.30373397195956	0.0137967475961328	1569257_at	-1.57279628754488	0.00286323504104015	1569257_at
59	1569345_at	1	1	1569345_at	-2.91229170543988	4.75705104971456e-05	1569345_at	-2.77475071732532	0.000110223075074716	1569345_at
60	1569346_a_at	1	1	1569346_a_at	-1.51747617935549	0.00144215898897506	1569346_a_at	-1.40725015385077	0.00313369600255455	1569346_a_at
61	1569477_at	0	1	1569477_at	-1.17797090469954	0.0243234994178521	1569477_at	-1.35620960662961	0.00828262512024508	1569477_at
62	200618_at	1	1	200618_at	-1.08888742009742	0.00064044270565735	200618_at	-1.11592973867038	0.000521721781152702	200618_at
63	200808_s_at	1	0	200808_s_at	-0.831415920587675	0.00783856689954705	200808_s_at	-0.627089321538793	0.0485829890977857	200808_s_at
64	200827_at	0	1	200827_at	-0.807128034807896	0.090289549246932	200827_at	-1.15545249112408	0.00942970988755438	200827_at
65	200907_s_at	1	0	200907_s_at	-2.77742848310645	0.00322107733168344	200907_s_at	-1.82212153309929	0.0599360020499647	200907_s_at
66	200919_at	1	1	200919_at	-1.56365226201203	0.000134712831692037	200919_at	-1.48892446713918	0.000269695324264838	200919_at
67	201008_s_at	1	1	201008_s_at	-1.90808755360697	0.000852109056576766	201008_s_at	-2.04420568379179	0.000416123975080741	201008_s_at
68	201009_s_at	1	1	201009_s_at	-1.90670972378053	0.000292664190236307	201009_s_at	-1.88989873204722	0.000335282846777153	201009_s_at
69	201010_s_at	1	1	201010_s_at	-1.56112678386772	0.00565600063503457	201010_s_at	-1.58806153222788	0.00475934024001664	201010_s_at
70	201040_at	1	0	201040_at	-0.909037190215376	0.00730333913086382	201040_at	-0.911642987771162	0.00684844926258362	201040_at
71	201041_s_at	0	1	201041_s_at	-1.62888113394286	0.0180630492143291	201041_s_at	-1.88150781756474	0.00576325393692887	201041_s_at
72	201244_s_at	0	1	201244_s_at	-0.881392704803183	0.0201480870348389	201244_s_at	-1.01008569875246	0.00696286421333682	201244_s_at
73	201349_at	1	1	201349_at	-1.09104772638981	0.00383335086738144	201349_at	-1.48443030354745	0.000152672876991268	201349_at
74	201367_s_at	1	0	201367_s_at	-1.94877702264167	0.00461156687095221	201367_s_at	-1.32715806274858	0.0600789851916512	201367_s_at
75	201368_at	0	1	201368_at	-1.52937690108193	0.0195845297742398	201368_at	-1.83754962008613	0.00465166743240088	201368_at
76	201369_s_at	0	1	201369_s_at	-1.17019789512532	0.0119136047202292	201369_s_at	-1.37414578511572	0.00311137922776723	201369_s_at
77	201383_s_at	1	0	201383_s_at	-0.969642714867542	0.00623052647708658	201383_s_at	-0.539256206904353	0.158442779657118	201383_s_at
78	201432_at	0	1	201432_at	-0.993904022868918	0.0221661382923258	201432_at	-1.10291612186480	0.00998524893200286	201432_at
79	201462_at	1	1	201462_at	-1.37109033595885	0.00342169243580631	201462_at	-1.36093818063695	0.00364386068495297	201462_at
80	201463_s_at	1	0	201463_s_at	-0.813356365062779	0.0079741541965508	201463_s_at	-0.86961468139112	0.0045112448576367	201463_s_at
81	201506_at	0	1	201506_at	-1.02898577191327	0.0154260280181798	201506_at	-1.36413173412336	0.00131173846190849	201506_at
82	201594_s_at	1	1	201594_s_at	-0.885557084449405	0.00195674242761988	201594_s_at	-1.13680915166799	0.000138332229036360	201594_s_at
83	202084_s_at	1	0	202084_s_at	-1.14173994752262	0.000524052245265881	202084_s_at	-0.96290290307776	0.00316177910470907	202084_s_at
84	202116_at	1	0	202116_at	-1.05808450884160	0.00269555963561374	202116_at	-0.981591100260304	0.00528931602784139	202116_at
85	202117_at	1	1	202117_at	-0.89663497536638	0.00487242526964672	202117_at	-1.03066198133822	0.00129924164121547	202117_at
86	202155_s_at	1	1	202155_s_at	-1.13964820769666	0.00301392186544139	202155_s_at	-1.19693709497669	0.00194084867487162	202155_s_at
87	202178_at	0	1	202178_at	-1.01384829081929	0.190504012785320	202178_at	-2.26100593464412	0.000957165820604908	202178_at
88	202214_s_at	0	1	202214_s_at	-0.765182333121823	0.0280993251646802	202214_s_at	-1.04446299827410	0.00229695565252171	202214_s_at
89	202239_at	1	0	202239_at	-1.05419911616554	0.00615580334750437	202239_at	-0.765717013421848	0.0505024481305694	202239_at
90	202329_at	0	1	202329_at	-0.94075691266233	0.0327029420335393	202329_at	-1.31853081557427	0.00225584987422798	202329_at
91	202386_s_at	0	1	202386_s_at	-0.786633998667897	0.0101935503051782	202386_s_at	-1.01250543485011	0.00098684303218064	202386_s_at
92	202388_at	1	1	202388_at	-2.6861639219974	0.000104780209123872	202388_at	-3.10097539431689	2.22456210475581e-05	202388_at
93	202436_s_at	1	1	202436_s_at	-1.61776236563115	0.00714821848120136	202436_s_at	-1.5924649579204	0.00780886530772909	202436_s_at
94	202437_s_at	1	1	202437_s_at	-1.87029609729646	0.00588586901042477	202437_s_at	-1.90976605943666	0.00479139020609171	202437_s_at
95	202492_at	1	0	202492_at	-0.912991201274224	0.00924248286207536	202492_at	-0.683694112989794	0.0561450219937923	202492_at
96	202641_at	1	0	202641_at	-1.35615690823233	0.000506681417473441	202641_at	-0.90126665179672	0.0198183811813549	202641_at
97	202769_at	0	1	202769_at	-2.1618578607731	0.0144544919482458	202769_at	-2.30813553557448	0.0084390088988015	202769_at
98	202803_s_at	0	1	202803_s_at	-0.951589477757954	0.0164245137219327	202803_s_at	-1.07376562911950	0.00620138145629967	202803_s_at
99	202808_at	1	0	202808_at	-0.71859537917816	0.00781071826892469	202808_at	-0.838909000643165	0.00196549647906694	202808_at
100	202848_s_at	1	1	202848_s_at	-1.14228097388319	0.0022509267785997	202848_s_at	-1.04000432277701	0.00528931602784139	202848_s_at
101	202876_s_at	1	0	202876_s_at	-1.51835730317218	0.00474694242147544	202876_s_at	-1.36720975797998	0.0106469942376666	202876_s_at
102	202951_at	1	1	202951_at	-1.38786125315674	0.00611312543153033	202951_at	-1.46244157130729	0.00376082647788825	202951_at
103	202990_at	1	0	202990_at	-1.28469497154322	0.00612371371292877	202990_at	-1.19733063041704	0.0102106694441674	202990_at
104	203063_at	0	1	203063_at	-0.973227330113065	0.0165813735305337	203063_at	-1.19572622974846	0.00305291428815712	203063_at
105	203104_at	0	1	203104_at	-1.0829885365614	0.0400195668962171	203104_at	-1.47558443154575	0.00388321927739701	203104_at
106	203126_at	1	1	203126_at	-2.48249480526829	8.50554510769238e-05	203126_at	-1.72537336191784	0.00465267019988644	203126_at
107	203275_at	1	0	203275_at	-0.782877581857658	0.00947979452965217	203275_at	-0.741561662910457	0.0134223945385016	203275_at
108	203286_at	0	1	203286_at	-0.907128833468105	0.0112030783582476	203286_at	-1.3726896769319	0.000186997096395664	203286_at
109	203302_at	0	1	203302_at	-0.783480046988573	0.135973094038648	203302_at	-1.23234130916893	0.00957511572936668	203302_at
110	203332_s_at	1	1	203332_s_at	-1.26498907235088	0.00370769612028345	203332_s_at	-1.31613555648569	0.00252926677861746	203332_s_at
111	203376_at	0	1	203376_at	-0.627227432856121	0.120114532772676	203376_at	-1.10916015111428	0.00275894617589282	203376_at
112	203379_at	1	1	203379_at	-1.48512457900864	0.000929595028567895	203379_at	-1.37660498320347	0.00212009914630801	203379_at
113	203397_s_at	1	0	203397_s_at	-1.36494572290949	0.00333101765520024	203397_s_at	-1.09893955149461	0.0179746412944169	203397_s_at
114	203445_s_at	1	1	203445_s_at	-1.19270864471117	0.00115828665612421	203445_s_at	-1.22553510407251	0.00089686821991088	203445_s_at
115	203509_at	1	1	203509_at	-1.20267832004812	0.00533159937581755	203509_at	-1.39521977908285	0.00129924164121547	203509_at
116	203514_at	1	1	203514_at	-1.31547999918256	0.00114416858499805	203514_at	-1.14805958653598	0.00445150327157482	203514_at
117	203604_at	1	1	203604_at	-1.70557694746197	0.00662498216705005	203604_at	-1.68712795122447	0.00690871952553296	203604_at
118	203734_at	1	0	203734_at	-0.785570206913425	0.00952396727110326	203734_at	-0.648507231800597	0.0333512371273921	203734_at
119	203739_at	1	1	203739_at	-1.12753260507708	0.00580854465630636	203739_at	-1.42118622257123	0.000578270779775268	203739_at
120	203741_s_at	1	1	203741_s_at	-1.33567639592295	0.000484484381920278	203741_s_at	-1.64679390990740	4.58280310340126e-05	203741_s_at
121	203879_at	1	1	203879_at	-1.30141479073360	0.00102839490576435	203879_at	-1.30094449982946	0.00106980906757492	203879_at
122	203906_at	1	1	203906_at	-1.14351937101174	0.00106936402327827	203906_at	-1.25548473091945	0.000399099228761214	203906_at
123	203973_s_at	1	1	203973_s_at	-2.08148843808372	1.16294641305182e-05	203973_s_at	-2.05777641446411	1.99402690480110e-05	203973_s_at
124	204006_s_at	1	1	204006_s_at	-1.77156681192382	0.00255953394502481	204006_s_at	-1.57296389246603	0.00726666637044205	204006_s_at
125	204007_at	1	0	204007_at	-1.76698424740550	0.00287805775677984	204007_at	-1.51882845878234	0.0101759654331623	204007_at
126	204039_at	0	1	204039_at	-1.1876835501683	0.0203413679500785	204039_at	-1.33411988501986	0.00824340502322688	204039_at
127	204040_at	0	1	204040_at	-0.971714011572663	0.147162973059744	204040_at	-2.13473015217925	0.000503050396261991	204040_at
128	204071_s_at	0	1	204071_s_at	-0.716274149561991	0.0741492719837036	204071_s_at	-1.10261406051187	0.00370418151498737	204071_s_at
129	204072_s_at	1	1	204072_s_at	-1.12789405667788	0.00415199392324961	204072_s_at	-1.10810299447490	0.00481022771832628	204072_s_at
130	204158_s_at	1	1	204158_s_at	-0.93641305793743	0.00537288074145942	204158_s_at	-1.15713877908745	0.000656104697175659	204158_s_at
131	204164_at	0	1	204164_at	-1.04585647194353	0.0171331867623683	204164_at	-1.30996790228766	0.00265083425404680	204164_at
132	204236_at	1	1	204236_at	-1.55994289289898	0.00774963951258112	204236_at	-1.87664242408348	0.00140596837571901	204236_at
133	204265_s_at	1	0	204265_s_at	-1.15802353417888	0.00141784281887865	204265_s_at	-0.97929622161858	0.00669683625857487	204265_s_at
134	204276_at	1	0	204276_at	-1.27068151487304	0.00915792841729298	204276_at	-1.07270740984325	0.0282824804772033	204276_at
135	204336_s_at	1	1	204336_s_at	-1.40676941494285	1.30474679194909e-05	204336_s_at	-1.28348709873241	6.04166755293215e-05	204336_s_at
136	204451_at	0	1	204451_at	-1.58524838386737	0.0256271341546484	204451_at	-2.10394546650988	0.00265400967535155	204451_at
137	204542_at	1	0	204542_at	-1.94890851984653	0.00784295535937848	204542_at	-1.12619984021708	0.153899642839992	204542_at
138	204546_at	1	1	204546_at	-1.54963905263374	0.000266729354006961	204546_at	-1.72043612828685	9.07212962321835e-05	204546_at
139	204554_at	0	1	204554_at	-1.50886674236076	0.0513918558331687	204554_at	-2.01672607545022	0.00655523495804684	204554_at
140	204689_at	1	1	204689_at	-1.51833058793519	0.00113347214156726	204689_at	-1.7917020381594	0.000186997096395664	204689_at
141	204759_at	1	1	204759_at	-1.98967010986558	0.00144215898897506	204759_at	-2.18866446722998	0.000546048246485391	204759_at
142	204787_at	1	0	204787_at	-1.67465720120105	0.00493257581768223	204787_at	-0.95599329669108	0.133846805428338	204787_at
143	204859_s_at	1	1	204859_s_at	-1.33345834068771	0.00493218418562542	204859_s_at	-1.32097443548048	0.00527447523312819	204859_s_at
144	204900_x_at	0	1	204900_x_at	-1.05056150433434	0.0323838092868565	204900_x_at	-1.44303083851699	0.00267537537723746	204900_x_at
145	204923_at	1	1	204923_at	-1.42699767533392	0.000387972371653801	204923_at	-1.54359600569521	0.000175384483153636	204923_at
146	204936_at	0	1	204936_at	-0.8585726946414	0.438509182146051	204936_at	-2.16478206630332	0.00959089992523402	204936_at
147	204950_at	0	1	204950_at	-0.787553625904492	0.03440266914742	204950_at	-1.19350996563809	0.00110601219539996	204950_at
148	204959_at	1	1	204959_at	-2.46478800115106	0.000169731768334910	204959_at	-2.69515622021774	6.70280288875346e-05	204959_at
149	205062_x_at	0	1	205062_x_at	-1.17154316790014	0.0377336961337845	205062_x_at	-1.53872275245313	0.00493259988201473	205062_x_at
150	205076_s_at	1	1	205076_s_at	-1.21041783509579	0.00772892214058337	205076_s_at	-1.22008097511209	0.00695161745499312	205076_s_at
151	205147_x_at	1	0	205147_x_at	-1.15801752701006	0.00207634610445242	205147_x_at	-0.898715400949301	0.0167263210334569	205147_x_at
152	205152_at	1	0	205152_at	-3.44281542752522	0.00670634830296925	205152_at	0.205183816745665	0.935350028147319	205152_at
153	205213_at	0	1	205213_at	-1.28059308601609	0.161959119973743	205213_at	-2.34532957631183	0.00409152272328587	205213_at
154	205474_at	0	1	205474_at	-1.12721560058446	0.0107779602938373	205474_at	-1.30992372444838	0.00300519059472449	205474_at
155	205640_at	1	1	205640_at	-2.35743630692538	0.00129906790259893	205640_at	-2.07223350901820	0.00462082294016958	205640_at
156	205789_at	1	1	205789_at	-3.72420903669968	2.06760352924074e-05	205789_at	-3.18204941094091	0.000185753749966084	205789_at
157	205865_at	1	0	205865_at	-1.03000709448804	0.00423572617885071	205865_at	-0.509581259304028	0.198315966544421	205865_at
158	205898_at	1	1	205898_at	-1.78356969549039	0.00401899098745776	205898_at	-1.8083543041925	0.00353402203058063	205898_at
159	205931_s_at	0	1	205931_s_at	-1.58375720562158	0.0109258125736876	205931_s_at	-1.89004926376409	0.00233105236303633	205931_s_at
160	206039_at	1	1	206039_at	-1.10012931205785	0.00483233048018146	206039_at	-1.20641041495463	0.00204315097663879	206039_at
161	206171_at	0	1	206171_at	-2.23534379640301	0.0105949607133093	206171_at	-2.42200538145909	0.00530551795677509	206171_at
162	206207_at	1	0	206207_at	-1.95650822506422	0.00285256531709734	206207_at	-1.62388705413817	0.0130401192093056	206207_at
163	206222_at	1	0	206222_at	-3.33537170975323	0.00153507379594678	206222_at	-2.70323870558010	0.010064835319365	206222_at
164	206437_at	1	1	206437_at	-1.25801485375538	0.00421100854304779	206437_at	-1.19111631051249	0.00646244926146357	206437_at
165	206643_at	1	1	206643_at	-1.79677121689550	0.00997635311706874	206643_at	-1.83128594203842	0.00818541067019832	206643_at
166	206662_at	1	1	206662_at	-2.03340806475681	0.000428983498038958	206662_at	-1.49409368533858	0.0086055822109205	206662_at
167	206707_x_at	1	1	206707_x_at	-1.17124571275648	0.00788623303361149	206707_x_at	-1.27617871114839	0.00374057435715681	206707_x_at
168	206729_at	0	1	206729_at	-1.24347059455330	0.0270521478264366	206729_at	-1.53824174893018	0.00529887983090627	206729_at
169	206743_s_at	0	1	206743_s_at	-2.03568940645804	0.0412665621467275	206743_s_at	-2.62982956334953	0.00635008380107128	206743_s_at
170	206978_at	1	1	206978_at	-2.75860116604355	6.5773365541094e-07	206978_at	-2.68659579154359	1.33928280901429e-06	206978_at
171	207001_x_at	1	0	207001_x_at	-1.69058424399966	0.00592679735835536	207001_x_at	-1.53710101623610	0.0118276874090334	207001_x_at
172	207008_at	1	1	207008_at	-2.54480082126506	0.00055216896944927	207008_at	-2.52006678787661	0.00065952142168361	207008_at
173	207038_at	1	0	207038_at	-1.95842873238404	0.00134532134887819	207038_at	-1.48464008148466	0.0148204099935402	207038_at
174	207092_at	1	1	207092_at	-3.8882063268237	0.00148495368479861	207092_at	-3.36025188974285	0.00590248639023065	207092_at
175	207094_at	1	1	207094_at	-3.60145366202651	1.61283204549096e-05	207094_at	-2.94130312517221	0.000251301433658900	207094_at
176	207122_x_at	1	0	207122_x_at	-1.03542233090537	0.00788623303361149	207122_x_at	-0.569570127029871	0.179968064848936	207122_x_at
177	207540_s_at	0	1	207540_s_at	-0.636674340187947	0.109548533902166	207540_s_at	-1.10525791288403	0.00266374883444885	207540_s_at
178	207571_x_at	1	1	207571_x_at	-0.890290422864078	0.00772892214058337	207571_x_at	-1.05079116240943	0.00172930719812291	207571_x_at
179	207606_s_at	0	1	207606_s_at	-1.19841788809061	0.0226615268470981	207606_s_at	-1.50214233936886	0.00379471170311734	207606_s_at
180	207677_s_at	1	1	207677_s_at	-1.14776074309204	0.00584870905107229	207677_s_at	-1.27385632885542	0.00220231913003738	207677_s_at
181	207711_at	1	0	207711_at	-2.13647431568168	0.00345503851303927	207711_at	-1.04579782533321	0.192283969146604	207711_at
182	207758_at	0	1	207758_at	-0.724147586913566	0.183278479995096	207758_at	-1.2436829173036	0.00926192515078117	207758_at
183	207761_s_at	0	1	207761_s_at	-1.33353654947344	0.0267234201873059	207761_s_at	-1.57815037912014	0.00751640886880083	207761_s_at
184	207794_at	1	1	207794_at	-2.21594627849032	0.000488669935168949	207794_at	-2.05290381264174	0.00119036137554410	207794_at
185	207857_at	1	0	207857_at	-1.10519582574792	0.00979619938131752	207857_at	-1.07603388354509	0.0114454418299401	207857_at
186	208607_s_at	1	0	208607_s_at	-2.43532482104237	0.00387889022556533	208607_s_at	0.168331978902877	0.91516760472516	208607_s_at
187	208640_at	1	0	208640_at	-0.681549789696192	0.009948858457156	208640_at	-0.736521039839024	0.00513594269887949	208640_at
188	208699_x_at	1	1	208699_x_at	-1.16760685132589	0.00719624852372314	208699_x_at	-1.1558389644273	0.00752338261860354	208699_x_at
189	208700_s_at	1	1	208700_s_at	-1.00910692082001	0.00579491165981157	208700_s_at	-1.05683047821275	0.00373121554230197	208700_s_at
190	208763_s_at	1	1	208763_s_at	-1.693894100635	0.00205362159608871	208763_s_at	-1.86616568947542	0.000768389627436293	208763_s_at
191	208890_s_at	1	0	208890_s_at	-1.80939993386770	0.00216211817083995	208890_s_at	-1.16470787580653	0.0532556411216635	208890_s_at
192	208914_at	0	1	208914_at	-0.762256926812405	0.061912571496549	208914_at	-1.0876267322281	0.00527447523312819	208914_at
193	208981_at	1	0	208981_at	-1.66777014965669	0.00157665997625703	208981_at	-1.30765159791188	0.0130401192093056	208981_at
194	208982_at	0	1	208982_at	-1.50543126776916	0.0137382736952457	208982_at	-1.60775602222884	0.00798469365659321	208982_at
195	208983_s_at	1	1	208983_s_at	-1.9074542165784	0.00238556282889496	208983_s_at	-1.90997074660711	0.00237566943021651	208983_s_at
196	209048_s_at	1	0	209048_s_at	-1.31515554791121	0.00902387530129492	209048_s_at	-0.84192326555276	0.113653759002996	209048_s_at
197	209049_s_at	1	0	209049_s_at	-1.40977982145831	0.0040060791749253	209049_s_at	-1.10283828393521	0.0245401756496248	209049_s_at
198	209118_s_at	1	1	209118_s_at	-1.60056371261363	0.000260072387315642	209118_s_at	-1.81980504878151	6.56614557200802e-05	209118_s_at
199	209199_s_at	0	1	209199_s_at	-1.01057754296097	0.047417274346436	209199_s_at	-1.28597804282609	0.0087408644715388	209199_s_at
200	209221_s_at	1	0	209221_s_at	-0.912921898062246	0.00620411138804424	209221_s_at	-0.83939112173943	0.0114762040589457	209221_s_at
201	209269_s_at	1	0	209269_s_at	-1.20366673908378	0.00979619938131752	209269_s_at	-1.08111610850924	0.0200919110680620	209269_s_at
202	209276_s_at	1	1	209276_s_at	-1.64343445916305	0.00105356740858545	209276_s_at	-1.38417746702635	0.00553850353555602	209276_s_at
203	209295_at	0	1	209295_at	-0.94959967935394	0.0110351394113765	209295_at	-1.03211382213446	0.00547326062600334	209295_at
204	209333_at	0	1	209333_at	-0.843912990864458	0.0578350535635358	209333_at	-1.32514230568661	0.00197482880863844	209333_at
205	209473_at	1	1	209473_at	-1.33274006146106	0.000339554188622570	209473_at	-1.13210231353197	0.0021056050533438	209473_at
206	209481_at	0	1	209481_at	-1.11769355014104	0.0156099907784892	209481_at	-1.37080484257096	0.00285588047262839	209481_at
207	209500_x_at	0	1	209500_x_at	-0.921020601780378	0.0110576576741672	209500_x_at	-1.06003644658197	0.00335558571425452	209500_x_at
208	209555_s_at	1	1	209555_s_at	-1.58722517424396	0.00670634830296925	209555_s_at	-1.84312518243589	0.00170889974512202	209555_s_at
209	209579_s_at	0	1	209579_s_at	-0.89917545804033	0.0137444815226822	209579_s_at	-1.21128398516093	0.000920002997016252	209579_s_at
210	209637_s_at	1	0	209637_s_at	-1.87025758154250	0.00900228808110549	209637_s_at	-0.305650300692045	0.79132397995771	209637_s_at
211	209721_s_at	0	1	209721_s_at	-0.972659738219336	0.0574790139882121	209721_s_at	-1.70617565785602	0.00059955082912576	209721_s_at
212	209748_at	0	1	209748_at	-1.11612290379360	0.0436185436454026	209748_at	-1.52554374277718	0.0043527177077189	209748_at
213	209790_s_at	0	1	209790_s_at	-0.63176741457401	0.43910773418598	209790_s_at	-1.80548788322604	0.00349448668940382	209790_s_at
214	209811_at	0	1	209811_at	-0.608521370606961	0.265891564576134	209811_at	-1.23941389551609	0.00651560213074854	209811_at
215	209827_s_at	1	1	209827_s_at	-1.85551106563650	0.000518164783691388	209827_s_at	-1.65635952405330	0.00184835913701645	209827_s_at
216	209829_at	1	1	209829_at	-1.55769920470772	0.00958910786426164	209829_at	-1.70090204102374	0.00454478864792537	209829_at
217	209864_at	1	1	209864_at	-2.82127842524910	2.51972694255502e-06	209864_at	-2.89305406645279	2.88604816423125e-06	209864_at
218	209879_at	1	1	209879_at	-1.43245592858708	0.00819668083036984	209879_at	-1.50661558863730	0.0052762188497842	209879_at
219	209880_s_at	0	1	209880_s_at	-1.90011933742268	0.0560088802138645	209880_s_at	-2.54318185196484	0.00748002625710483	209880_s_at
220	210282_at	0	1	210282_at	-0.328905625402674	0.631184599945254	210282_at	-1.29203833727612	0.00428836629057554	210282_at
221	210314_x_at	1	0	210314_x_at	-1.15774965749118	0.0047606918555083	210314_x_at	-0.844452595060519	0.0422709373471011	210314_x_at
222	210386_s_at	1	0	210386_s_at	-0.987117374753217	0.0076869238653545	210386_s_at	-0.989589456347236	0.00720198665034415	210386_s_at
223	210401_at	1	1	210401_at	-1.28568158697072	0.00130616319090414	210401_at	-1.3849399520766	0.000609845230001172	210401_at
224	210423_s_at	1	0	210423_s_at	-1.28581786845563	0.00901484899978721	210423_s_at	-1.05514733944382	0.0331563822179346	210423_s_at
225	210483_at	0	1	210483_at	-1.09611119884446	0.0564879141610242	210483_at	-1.55968493651520	0.00465166743240088	210483_at
226	210484_s_at	1	1	210484_s_at	-2.45577374721197	4.37048197177177e-05	210484_s_at	-2.48285161429939	4.76199150217753e-05	210484_s_at
227	210506_at	1	1	210506_at	-3.10167797473069	9.22237863107703e-05	210506_at	-3.4136561359297	3.36607997962516e-05	210506_at
228	210569_s_at	1	1	210569_s_at	-2.06568222018056	0.00439235900883273	210569_s_at	-2.22916059509058	0.00215995768502194	210569_s_at
229	210742_at	0	1	210742_at	-0.985976582760018	0.069952209924557	210742_at	-1.34976343609646	0.00878124425343994	210742_at
230	210786_s_at	1	0	210786_s_at	-1.50792177215286	0.00377864132622148	210786_s_at	-1.29729981654572	0.0123021969814438	210786_s_at
231	210981_s_at	1	0	210981_s_at	-0.94084975392564	0.00269555963561374	210981_s_at	-0.741751535937389	0.0179746412944169	210981_s_at
232	211163_s_at	1	1	211163_s_at	-3.79365460863261	0.000548788056954016	211163_s_at	-3.64189384428593	0.000894566243226593	211163_s_at
233	211178_s_at	1	1	211178_s_at	-1.44300057660273	0.00173072654899197	211178_s_at	-1.36707321736158	0.00305291428815712	211178_s_at
234	211299_s_at	1	0	211299_s_at	-1.43797131540809	0.00595331708339724	211299_s_at	-0.71889476816578	0.212629556474511	211299_s_at
235	211521_s_at	1	0	211521_s_at	-0.994516294070348	0.00919754998260668	211521_s_at	-0.380966203926895	0.417094106568439	211521_s_at
236	211541_s_at	0	1	211541_s_at	-1.25784121041764	0.220110259780745	211541_s_at	-2.41880034418830	0.0061304196349962	211541_s_at
237	211559_s_at	0	1	211559_s_at	-2.09258783390992	0.0163805743480043	211559_s_at	-2.35466317671848	0.00632532692787512	211559_s_at
238	211711_s_at	0	1	211711_s_at	-0.827864044929749	0.0405739037023598	211711_s_at	-1.02815785325786	0.0085373302666438	211711_s_at
239	211734_s_at	1	1	211734_s_at	-1.62758753589736	0.00675605940335903	211734_s_at	-1.70311760008814	0.00453232638967209	211734_s_at
240	211742_s_at	1	1	211742_s_at	-1.55350864227333	0.00173072654899197	211742_s_at	-1.4552025492969	0.00335872123085214	211742_s_at
241	212046_x_at	1	1	212046_x_at	-1.46085136424308	7.58172464383526e-05	212046_x_at	-1.14530508930021	0.00135173818082618	212046_x_at
242	212144_at	0	1	212144_at	-1.10918267394557	0.0112096947439195	212144_at	-1.30815737736185	0.00273888922301683	212144_at
243	212360_at	1	1	212360_at	-1.93707521109412	1.07894323964613e-05	212360_at	-1.78739305036511	4.17808282889295e-05	212360_at
244	212439_at	0	1	212439_at	-0.750731044300816	0.168542635809114	212439_at	-1.36622952701209	0.0048149036253738	212439_at
245	212496_s_at	0	1	212496_s_at	-0.808396638163336	0.0558884665564724	212496_s_at	-1.13500377624673	0.00504243343372101	212496_s_at
246	212611_at	1	0	212611_at	-1.76073195143778	0.00615580334750437	212611_at	-1.61509623952575	0.0115797591799048	212611_at
247	212625_at	1	0	212625_at	-1.00865036876493	0.00425559521475552	212625_at	-0.739840203951736	0.0383825973635132	212625_at
248	212632_at	0	1	212632_at	-1.23813811317403	0.0176393690282227	212632_at	-1.50531291684780	0.00361123077908393	212632_at
249	212669_at	1	0	212669_at	-2.22384549264434	0.00291022032873268	212669_at	-1.33472374269981	0.0869287929985323	212669_at
250	212708_at	1	1	212708_at	-1.29324989556548	0.000350307250238549	212708_at	-1.59420283343621	3.27154208313008e-05	212708_at
251	212757_s_at	1	1	212757_s_at	-1.63422247428682	0.000849848483109221	212757_s_at	-1.30630360209128	0.00719661173841132	212757_s_at
252	212760_at	1	1	212760_at	-1.68800148504214	0.000208796059507521	212760_at	-1.75492819845761	0.000152672876991268	212760_at
253	212774_at	1	1	212774_at	-1.67445626990262	0.00138940095087071	212774_at	-1.85785353600986	0.000474783606695251	212774_at
254	212823_s_at	1	1	212823_s_at	-2.50868567930571	0.000860237970527986	212823_s_at	-2.64904950377352	0.000505074131951416	212823_s_at
255	212830_at	1	1	212830_at	-2.17003122549117	0.000702651309209214	212830_at	-2.09701753061634	0.00106894498369064	212830_at
256	212831_at	1	1	212831_at	-1.28777711628621	0.00767002407530469	212831_at	-1.34114649252603	0.00528931602784139	212831_at
257	212886_at	0	1	212886_at	-1.24570400319152	0.0206781700403983	212886_at	-1.41889000929339	0.00753676114360833	212886_at
258	212897_at	0	1	212897_at	-0.6605213121086	0.143727833796843	212897_at	-1.14632929174651	0.00493259988201473	212897_at
259	212975_at	1	1	212975_at	-1.15605941651760	0.00216211817083995	212975_at	-1.03522018303200	0.00590131650614795	212975_at
260	212993_at	0	1	212993_at	-1.39706763215323	0.0112096168591091	212993_at	-1.93484248059331	0.000521721781152702	212993_at
261	213006_at	1	1	213006_at	-2.11645626655714	0.000131724590637404	213006_at	-2.1564691371796	0.000127810246588467	213006_at
262	213045_at	1	1	213045_at	-1.05960516893524	0.0070344491176878	213045_at	-1.32984953580920	0.000793948857014149	213045_at
263	213153_at	0	1	213153_at	-1.08681512167524	0.0139082932838405	213153_at	-1.52363643441528	0.00061903864623379	213153_at
264	213208_at	0	1	213208_at	-0.9954191848268	0.0394733076511647	213208_at	-1.35537162625670	0.00382285996422540	213208_at
265	213218_at	0	1	213218_at	-0.864231653932674	0.214421650907814	213218_at	-2.08183643232386	0.0006324122728446	213218_at
266	213317_at	1	0	213317_at	-2.30686117665795	0.00193569237423498	213317_at	-1.31778364348763	0.0907236875567735	213317_at
267	213352_at	0	1	213352_at	-0.599102178212977	0.413612409313921	213352_at	-1.45186479528998	0.00954427271186068	213352_at
268	213373_s_at	0	1	213373_s_at	-1.42209096174538	0.0157261248558514	213373_s_at	-1.59095798155712	0.00632532692787512	213373_s_at
269	213506_at	1	1	213506_at	-2.69680188156223	0.00316455719199145	213506_at	-2.83850739928268	0.00197612318714995	213506_at
270	213566_at	1	1	213566_at	-2.06297058489862	0.00367214254527297	213566_at	-2.26279153591147	0.00150733576466706	213566_at
271	213626_at	0	1	213626_at	-0.808108296165066	0.096368029808466	213626_at	-1.19380984796584	0.00824340502322688	213626_at
272	213682_at	0	1	213682_at	-0.944209316815283	0.035419469617179	213682_at	-1.15451983070037	0.00809088227721613	213682_at
273	213733_at	1	1	213733_at	-1.68587338460655	0.000834752990410262	213733_at	-1.66170910441931	0.00101661132769806	213733_at
274	213888_s_at	0	1	213888_s_at	-1.63416958760059	0.0254854763634032	213888_s_at	-1.86062288776734	0.00951179256170217	213888_s_at
275	214058_at	1	1	214058_at	-1.69112233562067	4.37048197177177e-05	214058_at	-1.62463065208276	9.07212962321835e-05	214058_at
276	214322_at	1	1	214322_at	-2.09245105997800	0.00077707799773173	214322_at	-2.04442896480258	0.00103409918160676	214322_at
277	214488_at	0	1	214488_at	-0.122229149424608	0.944025216782648	214488_at	-2.0402557589741	0.00828887911250382	214488_at
278	214746_s_at	1	1	214746_s_at	-1.38866288605381	0.00220919676449189	214746_s_at	-1.5680577430288	0.0006324122728446	214746_s_at
279	214964_at	0	1	214964_at	-1.13697060446311	0.0586081633247749	214964_at	-1.71906777562621	0.00288139987710776	214964_at
280	215147_at	1	1	215147_at	-1.10498925885033	0.00131392910502016	215147_at	-1.17492303683676	0.000708159612379514	215147_at
281	215558_at	0	1	215558_at	-1.66620898039693	0.109318099456802	215558_at	-2.48691758785819	0.00944752403730621	215558_at
282	215605_at	1	1	215605_at	-1.21678287668053	0.00324243870494739	215605_at	-1.20184347800651	0.00364386068495297	215605_at
283	215639_at	0	1	215639_at	-1.50561711926594	0.0166519708784967	215639_at	-1.73878434346820	0.00527447523312819	215639_at
284	215652_at	1	1	215652_at	-2.92619271585694	0.00143282463285302	215652_at	-2.43381739115453	0.00772343947040453	215652_at
285	215897_at	1	0	215897_at	-1.97438684220071	0.00999124557177236	215897_at	-0.834400704899195	0.358545610543514	215897_at
286	215933_s_at	1	1	215933_s_at	-1.75572972033322	6.11622923822289e-05	215933_s_at	-1.7947790799941	5.62125425809763e-05	215933_s_at
287	216176_at	1	1	216176_at	-1.29242211232508	0.00662974949666412	216176_at	-1.44484552725787	0.00237117754047827	216176_at
288	216386_at	1	0	216386_at	-2.94564230840963	0.00594230964289012	216386_at	-0.795634507753708	0.587527850644309	216386_at
289	216388_s_at	0	1	216388_s_at	-2.31100906814575	0.0118437190910076	216388_s_at	-2.6540765116548	0.00375263514070977	216388_s_at
290	216695_s_at	0	1	216695_s_at	-0.855363920178287	0.410776208958945	216695_s_at	-2.08559080158364	0.00882176384970207	216695_s_at
291	216749_at	0	1	216749_at	-1.58815061509694	0.138600495921391	216749_at	-2.81403329813915	0.00376082647788825	216749_at
292	217104_at	1	1	217104_at	-1.54993270779931	0.00138644733693606	217104_at	-1.39583927246511	0.00388321927739701	217104_at
293	217286_s_at	0	1	217286_s_at	-1.01362203487583	0.0262217909813142	217286_s_at	-1.30465729788324	0.00364386068495297	217286_s_at
294	217529_at	1	1	217529_at	-1.36244855341400	0.00055216896944927	217529_at	-2.00720606345405	5.18527051038659e-06	217529_at
295	217620_s_at	0	1	217620_s_at	-0.603063908258549	0.339752395098090	217620_s_at	-1.33960502416571	0.00813669506990351	217620_s_at
296	217781_s_at	1	1	217781_s_at	-1.06861392662781	0.00623052647708658	217781_s_at	-1.0798281500766	0.00551587988276194	217781_s_at
297	217783_s_at	0	1	217783_s_at	-0.882285225674515	0.0213099189104450	217783_s_at	-1.03099784573423	0.00635008380107128	217783_s_at
298	217931_at	1	0	217931_at	-0.985057345646973	0.00390339517368308	217931_at	-0.506157429130931	0.172715194657911	217931_at
299	217943_s_at	1	1	217943_s_at	-1.44608272934550	0.000179284386405034	217943_s_at	-1.52509180892252	0.000115754869374339	217943_s_at
300	218149_s_at	1	1	218149_s_at	-1.31104426504423	0.00217443789803961	218149_s_at	-1.10732637145465	0.00939260749368447	218149_s_at
301	218287_s_at	1	0	218287_s_at	-0.985968462506218	0.00546069904414241	218287_s_at	-0.494214390524673	0.205829859783015	218287_s_at
302	218298_s_at	1	0	218298_s_at	-1.09200375997989	0.00584128594723963	218298_s_at	-0.990636832662312	0.0118395032455652	218298_s_at
303	218304_s_at	1	1	218304_s_at	-1.31563817955578	0.00668968869334489	218304_s_at	-1.29159939957990	0.00745313757058506	218304_s_at
304	218323_at	0	1	218323_at	-0.699240822289384	0.0574790139882121	218323_at	-1.04628642057317	0.00306321763452311	218323_at
305	218344_s_at	0	1	218344_s_at	-0.891115900316892	0.0326622599875592	218344_s_at	-1.06441246533755	0.00887144452807514	218344_s_at
306	218606_at	1	1	218606_at	-1.48706133577629	0.00047281803713931	218606_at	-1.08851905170141	0.00939420645334116	218606_at
307	218610_s_at	1	1	218610_s_at	-1.44380319957734	0.000177850399599592	218610_s_at	-1.24897176800811	0.000981934010073918	218610_s_at
308	218638_s_at	0	1	218638_s_at	-0.931422757572324	0.0564587883301266	218638_s_at	-1.25512327604962	0.00714063205082424	218638_s_at
309	218812_s_at	1	1	218812_s_at	-1.44985340605022	0.00198834708762026	218812_s_at	-1.62720045661354	0.000607269529235907	218812_s_at
310	218841_at	1	0	218841_at	-1.08507110952518	0.00523443864663452	218841_at	-0.900599919516369	0.0203770163431007	218841_at
311	218950_at	1	1	218950_at	-1.99067041810513	0.000113135239953590	218950_at	-1.83345248934249	0.000324447651742498	218950_at
312	218979_at	1	0	218979_at	-1.31836220122435	0.00364674561013991	218979_at	-1.11973144640417	0.0131857382944274	218979_at
313	218988_at	1	1	218988_at	-1.38650019248543	0.00594230964289012	218988_at	-1.55384452078900	0.00204932056054853	218988_at
314	219136_s_at	0	1	219136_s_at	0.220519453835442	0.905615187989069	219136_s_at	-2.42483817353263	0.00609223837072182	219136_s_at
315	219161_s_at	1	1	219161_s_at	-1.69676077800417	0.00147686602432381	219161_s_at	-1.56745719788553	0.00330034076547157	219161_s_at
316	219165_at	1	1	219165_at	-1.28113822021413	0.00682836418591785	219165_at	-1.42732128000884	0.00257004812527662	219165_at
317	219183_s_at	1	0	219183_s_at	-0.953738021118773	0.000795788554129244	219183_s_at	-0.934042899017162	0.00103469429003159	219183_s_at
318	219191_s_at	0	1	219191_s_at	-1.13235324015627	0.0108240184160618	219191_s_at	-1.27743992760071	0.00388321927739701	219191_s_at
319	219227_at	1	0	219227_at	-2.30729848302185	0.000577428810730185	219227_at	-1.02244166857399	0.154656265367665	219227_at
320	219284_at	0	1	219284_at	-0.998096237456316	0.0208678392741115	219284_at	-1.25664279439159	0.0032809935846097	219284_at
321	219315_s_at	0	1	219315_s_at	-1.39595565409248	0.0163266309536862	219315_s_at	-1.59535568545273	0.0055370282289248	219315_s_at
322	219452_at	1	1	219452_at	-1.40426104994832	0.00952396727110326	219452_at	-1.61408341247993	0.00283293992219049	219452_at
323	219457_s_at	0	1	219457_s_at	-0.832450885294694	0.0813062856563192	219457_s_at	-1.66479575252868	0.000299902142601236	219457_s_at
324	219547_at	0	1	219547_at	-0.693267337790441	0.143676626927947	219547_at	-1.15620410863603	0.00675249974547762	219547_at
325	219563_at	0	1	219563_at	-1.21707678471372	0.0127069315546361	219563_at	-1.34167830277728	0.00570643266612774	219563_at
326	219574_at	1	1	219574_at	-1.57561027112357	0.00459779773950075	219574_at	-1.73828521124810	0.00184338256626873	219574_at
327	219666_at	1	1	219666_at	-2.56361792699223	1.39772413323808e-06	219666_at	-2.02504619283341	5.00625419002445e-05	219666_at
328	219714_s_at	0	1	219714_s_at	-1.25799052834961	0.395653318868754	219714_s_at	-3.58093563533683	0.00194084867487162	219714_s_at
329	219777_at	1	1	219777_at	-1.608313855399	0.00798443312992215	219777_at	-1.59874324754933	0.00807705212215971	219777_at
330	219889_at	1	0	219889_at	-1.41214590173514	0.00817321033207781	219889_at	-1.22279841402838	0.0219151804683924	219889_at
331	219999_at	1	1	219999_at	-1.40364242328410	0.00370769612028345	219999_at	-1.47777640943272	0.00226305826897959	219999_at
332	220088_at	1	0	220088_at	-1.54977847005321	0.007066961452538	220088_at	-1.39794315334946	0.0148720028302225	220088_at
333	220384_at	0	1	220384_at	-2.56439572233074	0.0108125577311074	220384_at	-2.69979255266411	0.00691505109635417	220384_at
334	220439_at	0	1	220439_at	-0.443528794791014	0.436931302051401	220439_at	-1.16715138246817	0.00670862455717493	220439_at
335	220565_at	0	1	220565_at	-0.994018497073144	0.245034709051971	220565_at	-2.60432655037861	0.000408918130262067	220565_at
336	220712_at	1	0	220712_at	-0.94992465001217	0.00278551619200229	220712_at	-0.746098062229398	0.0190181853095282	220712_at
337	220945_x_at	1	0	220945_x_at	-2.08608730210995	0.00862137991406042	220945_x_at	-1.83538163927624	0.0205421980742810	220945_x_at
338	220987_s_at	1	1	220987_s_at	-2.10110824420574	1.89561542510574e-05	220987_s_at	-2.04979705746671	3.48456892460062e-05	220987_s_at
339	221011_s_at	0	1	221011_s_at	-0.821338456843567	0.0574968034655722	221011_s_at	-1.22978851003157	0.00305347898960382	221011_s_at
340	221012_s_at	1	1	221012_s_at	-1.50640606530558	6.386993666384e-05	221012_s_at	-1.82148873752930	6.5059577145198e-06	221012_s_at
341	221498_at	1	0	221498_at	-0.901850091310114	0.00700298937182538	221498_at	-0.877630548537714	0.00836791150807035	221498_at
342	221565_s_at	0	1	221565_s_at	-1.76441846532657	0.0133988258385245	221565_s_at	-2.59013637070541	0.000335282846777153	221565_s_at
343	221664_s_at	0	1	221664_s_at	-1.07470065670439	0.0112304367033864	221664_s_at	-1.24876173530883	0.00315599776343893	221664_s_at
344	221732_at	0	1	221732_at	-0.751490333500213	0.0387026689285035	221732_at	-1.21377178550004	0.000666553695071377	221732_at
345	221778_at	0	1	221778_at	-0.868705776602813	0.0486419427822721	221778_at	-1.10129148850366	0.00926930070765988	221778_at
346	221820_s_at	0	1	221820_s_at	-0.836359423381254	0.0298630825403585	221820_s_at	-1.05260956266560	0.00521355495310339	221820_s_at
347	221864_at	1	1	221864_at	-1.20862090611742	0.00307887031346355	221864_at	-1.5344232005	0.000255718272508328	221864_at
348	222217_s_at	0	1	222217_s_at	-0.877605678426794	0.0413780339433689	222217_s_at	-1.11086393192477	0.00752143312087022	222217_s_at
349	222315_at	0	1	222315_at	-0.852788347544624	0.587367717803747	222315_at	-2.80525749125423	0.0087408644715388	222315_at
350	222407_s_at	1	1	222407_s_at	-1.18872797069593	0.00145536860623036	222407_s_at	-1.00900655208335	0.00667390107342107	222407_s_at
351	222586_s_at	0	1	222586_s_at	-0.8238525822771	0.0301710947746237	222586_s_at	-1.23104835369239	0.00102403572589828	222586_s_at
352	222605_at	1	1	222605_at	-1.12758678408171	0.00682836418591785	222605_at	-1.08298490266685	0.00908823607154063	222605_at
353	222686_s_at	1	0	222686_s_at	-1.04773945854517	0.00293868956217226	222686_s_at	-0.843386391931952	0.0166216958891055	222686_s_at
354	222721_at	1	1	222721_at	-2.72570890121634	0.000170838640892843	222721_at	-1.90143092540788	0.00708169845514545	222721_at
355	222756_s_at	1	0	222756_s_at	-1.16689431065398	0.00204069489675466	222756_s_at	-0.806266403275177	0.0348665429365904	222756_s_at
356	222912_at	1	1	222912_at	-1.60027737985995	0.000194965002231691	222912_at	-1.64469688820484	0.000162461215882011	222912_at
357	222922_at	1	1	222922_at	-3.93103865354687	0.000139547600562851	222922_at	-3.12339653048114	0.00197482880863844	222922_at
358	222923_s_at	0	1	222923_s_at	-1.59931356004449	0.0256128264670772	222923_s_at	-2.85414758967378	0.000115182941864666	222923_s_at
359	222996_s_at	0	1	222996_s_at	-1.02079577049691	0.0139474344158605	222996_s_at	-1.33686415997801	0.00130611951766145	222996_s_at
360	223000_s_at	1	1	223000_s_at	-1.62168107896002	0.00117772586545125	223000_s_at	-1.72660736078699	0.000630351042090193	223000_s_at
361	223081_at	1	1	223081_at	-1.00747121191519	0.00390339517368308	223081_at	-1.01255488058435	0.00368380254798044	223081_at
362	223132_s_at	1	1	223132_s_at	-1.34101027240143	0.000169731768334910	223132_s_at	-1.28660094600924	0.000299902142601236	223132_s_at
363	223164_at	1	1	223164_at	-0.958580684272357	0.00387857349733104	223164_at	-1.08758300982695	0.00111530041998927	223164_at
364	223199_at	0	1	223199_at	-0.90886409202035	0.0797165665879505	223199_at	-1.27219215747517	0.00916790982943244	223199_at
365	223204_at	1	1	223204_at	-2.15932661188693	0.000975409885800613	223204_at	-2.26946258521143	0.000597431419474904	223204_at
366	223215_s_at	1	1	223215_s_at	-1.12089806464921	0.000524052245265881	223215_s_at	-1.36282042038296	6.04166755293215e-05	223215_s_at
367	223342_at	1	1	223342_at	-1.59360520158346	0.00153507379594678	223342_at	-1.73004385742858	0.000667906527038	223342_at
368	223385_at	1	0	223385_at	-2.63520997629738	0.00674410031385053	223385_at	-0.832153614102809	0.512548241738874	223385_at
369	223451_s_at	1	1	223451_s_at	-1.51835862887036	0.00368928811830931	223451_s_at	-1.47311182193593	0.00479139020609171	223451_s_at
370	223553_s_at	1	1	223553_s_at	-1.95352144419313	0.000318947964096243	223553_s_at	-2.00507470968004	0.00025839910544479	223553_s_at
371	223583_at	1	0	223583_at	-1.04302432028610	0.00226937237906034	223583_at	-0.785229368917338	0.0216667428673773	223583_at
372	223591_at	1	0	223591_at	-1.25517016094380	0.00902387530129492	223591_at	-1.09836317684221	0.0221394672281036	223591_at
373	223816_at	1	1	223816_at	-3.90404910881986	7.66800375007219e-06	223816_at	-2.98891676056713	0.000294564310070147	223816_at
374	223894_s_at	1	0	223894_s_at	-1.14144463380934	0.00889212256314936	223894_s_at	-1.05653970515887	0.0150483635522418	223894_s_at
375	223952_x_at	1	0	223952_x_at	-1.82941264310582	0.00183371529792317	223952_x_at	-1.15364554510903	0.0547260096391678	223952_x_at
376	224009_x_at	0	1	224009_x_at	-1.26853788948822	0.0574790139882121	224009_x_at	-1.66526388689624	0.00909595313061655	224009_x_at
377	224393_s_at	1	1	224393_s_at	-2.47368937051209	0.00302262743830509	224393_s_at	-2.92790256153279	0.000546048246485391	224393_s_at
378	224451_x_at	1	1	224451_x_at	-1.19821497963352	0.000228143234007019	224451_x_at	-1.09824220291357	0.000662318384573601	224451_x_at
379	224516_s_at	1	1	224516_s_at	-1.55263186794387	7.59939138961547e-05	224516_s_at	-1.71836394454271	2.65806013178427e-05	224516_s_at
380	224576_at	0	1	224576_at	-0.931710402139296	0.100464693038617	224576_at	-1.36848705250994	0.00926192515078117	224576_at
381	224621_at	0	1	224621_at	-0.757634718474929	0.0299205180739391	224621_at	-1.05971938672892	0.00199785575300077	224621_at
382	224754_at	0	1	224754_at	-0.74799935956765	0.0251413788742085	224754_at	-1.20970290068673	0.000311057293841883	224754_at
383	224760_at	1	0	224760_at	-0.92074025205534	0.00293311237541307	224760_at	-0.973739433567766	0.00176455342441987	224760_at
384	224765_at	1	1	224765_at	-1.58633848236848	0.00302262743830509	224765_at	-1.65584030150600	0.00203933694981023	224765_at
385	224797_at	0	1	224797_at	-1.37413122615728	0.0239620097390556	224797_at	-1.54420980145743	0.00983056166745952	224797_at
386	224871_at	1	0	224871_at	-0.801837672436098	0.006318405736424	224871_at	-0.893051014546576	0.00233166517656153	224871_at
387	224918_x_at	1	0	224918_x_at	-1.68522113165963	0.00738313174423782	224918_x_at	-1.33370933590949	0.0356887777395670	224918_x_at
388	224925_at	1	1	224925_at	-1.03568813492757	0.00615580334750437	224925_at	-1.18886914845928	0.00172930719812291	224925_at
389	225001_at	1	1	225001_at	-2.94062558075939	0.000532364702631566	225001_at	-2.83671099010395	0.000833406824317318	225001_at
390	225124_at	0	1	225124_at	-1.11362950964464	0.0362411788208534	225124_at	-1.59154812915096	0.00216592612876510	225124_at
391	225177_at	1	1	225177_at	-1.13994896986041	0.0098814470706588	225177_at	-1.23984970577454	0.00483631088276959	225177_at
392	225207_at	1	1	225207_at	-4.42381049899742	6.61875810004011e-05	225207_at	-3.93690791878342	0.000303953588908894	225207_at
393	225224_at	1	1	225224_at	-1.46313713603676	0.00067716013076832	225224_at	-1.64832481545421	0.000186997096395664	225224_at
394	225231_at	1	1	225231_at	-1.27007648623654	0.000537472952250148	225231_at	-1.35331239497316	0.000278243461254164	225231_at
395	225234_at	1	1	225234_at	-1.19401899233486	0.00263039329626756	225234_at	-1.23898902191709	0.00191595435654555	225234_at
396	225251_at	1	1	225251_at	-1.07859934657198	0.000987141325557415	225251_at	-1.31369733725481	0.000119642671796855	225251_at
397	225266_at	1	1	225266_at	-1.37360195377985	0.000222261173060692	225266_at	-1.27130847768767	0.000578394624604057	225266_at
398	225327_at	0	1	225327_at	-1.47811641761046	0.0190358268704441	225327_at	-1.74041499020318	0.00527776114447634	225327_at
399	225351_at	0	1	225351_at	-0.683644366044563	0.105906153754622	225351_at	-1.11837676853686	0.00428836629057554	225351_at
400	225372_at	1	1	225372_at	-1.54479003868164	0.000763525893006949	225372_at	-1.67552803330272	0.000311289452881920	225372_at
401	225373_at	1	1	225373_at	-1.48803100394247	6.11622923822289e-05	225373_at	-1.51159488873623	6.04166755293215e-05	225373_at
402	225390_s_at	1	1	225390_s_at	-1.21227325364724	0.00269322085599726	225390_s_at	-1.43640113678139	0.000470315995235752	225390_s_at
403	225407_at	1	0	225407_at	-0.962043667410314	0.00398733183004221	225407_at	-0.67666745851202	0.0462419439484484	225407_at
404	225434_at	1	1	225434_at	-1.26067930145598	0.000231423043049973	225434_at	-1.23232268605338	0.000321996347804281	225434_at
405	225509_at	0	1	225509_at	-0.927648676050143	0.047572165839527	225509_at	-1.19002610876559	0.00822203117124604	225509_at
406	225530_at	1	1	225530_at	-1.33034784318566	0.000486929696963705	225530_at	-1.21058446876190	0.00141247192176074	225530_at
407	225558_at	1	0	225558_at	-0.964323784675967	0.000852109056576766	225558_at	-0.864570262093746	0.002715388237137	225558_at
408	225637_at	1	1	225637_at	-1.38256661320029	0.000577172342639681	225637_at	-1.47480413948386	0.000299902142601236	225637_at
409	225663_at	1	1	225663_at	-1.22333166426695	0.00682836418591785	225663_at	-1.32699636041761	0.00330034076547157	225663_at
410	225701_at	1	1	225701_at	-1.26040878888927	0.0059237106638784	225701_at	-1.19002325101645	0.00895641657425158	225701_at
411	225763_at	1	1	225763_at	-1.93343006172103	6.386993666384e-05	225763_at	-1.90738892592707	9.53659755351139e-05	225763_at
412	225848_at	1	1	225848_at	-1.31386961164351	0.00153507379594678	225848_at	-1.65964387755018	0.000127906674262031	225848_at
413	225883_at	1	1	225883_at	-1.86056109625868	0.000150556301426499	225883_at	-1.60289516415139	0.000892369002367335	225883_at
414	225904_at	0	1	225904_at	-1.13642619039137	0.0196356168850178	225904_at	-1.30279924589357	0.0067404005501307	225904_at
415	225927_at	1	1	225927_at	-1.21903267374041	0.00683407447993132	225927_at	-1.25411212272883	0.00527776114447634	225927_at
416	226026_at	1	0	226026_at	-1.01323272175096	0.00689366375959488	226026_at	-0.701824716014875	0.0695463435351503	226026_at
417	226032_at	1	1	226032_at	-0.874914669821635	0.00234948921879750	226032_at	-1.05680671939755	0.000311057293841883	226032_at
418	226047_at	1	1	226047_at	-4.15593280449564	0.000461148849874642	226047_at	-3.42416294008313	0.00349448668940382	226047_at
419	226050_at	1	1	226050_at	-1.13905441189086	0.00640660292049068	226050_at	-1.49174700907999	0.000431098162593484	226050_at
420	226055_at	0	1	226055_at	-0.956518786717877	0.0100795496715366	226055_at	-1.22409586275281	0.00103469429003159	226055_at
421	226068_at	1	1	226068_at	-1.10551202336776	0.000209985447103497	226068_at	-1.09656589058585	0.000255718272508328	226068_at
422	226074_at	1	1	226074_at	-1.02276852104818	0.00616472671345408	226074_at	-1.08693095751036	0.00355032766119875	226074_at
423	226076_s_at	1	0	226076_s_at	-0.933851133691916	0.00575126746684517	226076_s_at	-0.626443818384242	0.0722247437228721	226076_s_at
424	226080_at	1	1	226080_at	-1.77201967414201	0.00411202001597275	226080_at	-1.73316124502501	0.00493259988201473	226080_at
425	226104_at	1	1	226104_at	-1.20490389152132	0.00986718469782596	226104_at	-1.23229683309285	0.0078941853282783	226104_at
426	226111_s_at	0	1	226111_s_at	-0.233919466143163	0.753623332135037	226111_s_at	-1.13772953380181	0.00957511572936668	226111_s_at
427	226155_at	0	1	226155_at	-0.858640169212237	0.0404494168097492	226155_at	-1.17478599904260	0.0038135082654495	226155_at
428	226219_at	1	1	226219_at	-1.14029633969748	0.00103254727318240	226219_at	-1.28191147499586	0.000299902142601236	226219_at
429	226267_at	1	1	226267_at	-1.46271224772644	0.000209985447103497	226267_at	-1.30174435983901	0.000847585974248822	226267_at
430	226348_at	1	0	226348_at	-1.08120323849447	0.00431160428508055	226348_at	-0.780183467454898	0.0422385298054446	226348_at
431	226368_at	0	1	226368_at	-0.392584863731790	0.428603741901104	226368_at	-1.06089823268018	0.00493344251900276	226368_at
432	226377_at	1	1	226377_at	-1.10348860722937	0.00297296247756969	226377_at	-1.06723984789260	0.00404244353778076	226377_at
433	226419_s_at	1	1	226419_s_at	-1.02868036338874	0.00891243995315185	226419_s_at	-1.08804089798029	0.00539587531825772	226419_s_at
434	226434_at	1	0	226434_at	-0.977216438998686	0.00259380813674319	226434_at	-0.857162337022539	0.00808655011544351	226434_at
435	226489_at	1	1	226489_at	-2.94537425521437	0.00358710331356002	226489_at	-2.84419756781426	0.00483631088276959	226489_at
436	226509_at	1	0	226509_at	-0.841358440256573	0.00800349490217868	226509_at	-0.860883263097564	0.0063837295980334	226509_at
437	226548_at	1	0	226548_at	-1.90865036571270	0.0060935264335982	226548_at	-1.47096227962342	0.0362054601012174	226548_at
438	226630_at	0	1	226630_at	-0.918773194858526	0.0253893357129564	226630_at	-1.37368183402334	0.000774372383237259	226630_at
439	226652_at	1	1	226652_at	-1.02198779015038	0.00441031157511811	226652_at	-1.15099125908504	0.00140596837571901	226652_at
440	226668_at	1	0	226668_at	-1.18422360213088	0.0046709886900968	226668_at	-0.724779374129312	0.0992161328569577	226668_at
441	226673_at	1	1	226673_at	-1.54036534373446	0.00113132780944886	226673_at	-1.51461421046565	0.00140596837571901	226673_at
442	226683_at	1	1	226683_at	-1.36521905134536	0.00134511060008333	226683_at	-1.56647614097259	0.000305454074330858	226683_at
443	226691_at	0	1	226691_at	-0.715425455100549	0.0546987085006772	226691_at	-1.05908331712199	0.00305291428815712	226691_at
444	226718_at	0	1	226718_at	-1.80323627374748	0.0447244750472453	226718_at	-2.36241817079434	0.00634724312901211	226718_at
445	226752_at	0	1	226752_at	-1.18092806150117	0.0417978277095411	226752_at	-1.52115476750655	0.00665187214598287	226752_at
446	226810_at	1	1	226810_at	-1.81199125370434	8.42086177917705e-05	226810_at	-1.98526167068264	3.27154208313008e-05	226810_at
447	226865_at	0	1	226865_at	-0.911552817830418	0.0313959549302704	226865_at	-1.11942701823439	0.00669683625857487	226865_at
448	226895_at	1	1	226895_at	-0.960565963214791	0.00248151447432301	226895_at	-1.11280219254728	0.000558172338968944	226895_at
449	226939_at	0	1	226939_at	-0.864631567777508	0.0256128264670772	226939_at	-1.27641413254393	0.000892369002367335	226939_at
450	226959_at	1	0	226959_at	-0.888697735493077	0.00872652038793123	226959_at	-0.563680497504093	0.115896338907631	226959_at
451	227002_at	1	1	227002_at	-2.18117249438404	2.70915268502316e-05	227002_at	-1.88593493734416	0.000202682846151857	227002_at
452	227020_at	1	1	227020_at	-1.77682199023060	0.00187855992959590	227020_at	-1.96807716237306	0.000660057677527945	227020_at
453	227049_at	0	1	227049_at	-1.09906468770503	0.0180630492143291	227049_at	-1.29576478639460	0.00490557591997258	227049_at
454	227087_at	0	1	227087_at	-1.23618739170452	0.0410932285759806	227087_at	-1.54076122378904	0.00840477640099232	227087_at
455	227111_at	0	1	227111_at	-1.51319877518517	0.0140535987141823	227111_at	-1.89850136178816	0.00202708255704085	227111_at
456	227139_s_at	1	1	227139_s_at	-1.1265223688311	0.00880407995383066	227139_s_at	-1.38173524821075	0.00135072748896116	227139_s_at
457	227182_at	1	0	227182_at	-1.98363241322623	0.00719624852372314	227182_at	-1.06147593834341	0.189343181000364	227182_at
458	227236_at	1	1	227236_at	-1.53481619702148	0.000492673169911219	227236_at	-1.32276183074646	0.00243747570414066	227236_at
459	227420_at	1	1	227420_at	-1.12468753583371	0.00587592159960054	227420_at	-1.20307238423697	0.00314738529016837	227420_at
460	227450_at	1	1	227450_at	-1.18573833126028	0.00662974949666412	227450_at	-1.35395370512604	0.00197482880863844	227450_at
461	227465_at	0	1	227465_at	-0.876102634418608	0.0255275017447809	227465_at	-1.09264053361003	0.00465267019988644	227465_at
462	227558_at	0	1	227558_at	-0.886297883584558	0.0326467234261182	227558_at	-1.17417019102601	0.00377587122064199	227558_at
463	227572_at	0	1	227572_at	-1.06017865031795	0.174642579246776	227572_at	-1.88912574088651	0.00617728576367456	227572_at
464	227618_at	1	1	227618_at	-2.84296155962289	0.00229101637053474	227618_at	-2.61729636510227	0.00493259988201473	227618_at
465	227647_at	1	1	227647_at	-3.59769796459473	8.38100622039491e-08	227647_at	-3.58420944358869	2.70957429385246e-07	227647_at
466	227728_at	0	1	227728_at	-1.01335536363486	0.0185141026526269	227728_at	-1.32808295750113	0.00194084867487162	227728_at
467	227769_at	1	1	227769_at	-1.60896509319778	0.00750944051248162	227769_at	-2.01687717489789	0.000869859447031148	227769_at
468	227811_at	1	1	227811_at	-1.61258384973736	0.000582095698106028	227811_at	-1.73557479808951	0.000274111132880300	227811_at
469	227930_at	1	1	227930_at	-1.83542914728066	0.00474334531893896	227930_at	-2.09245950851957	0.00135072748896116	227930_at
470	227962_at	1	1	227962_at	-1.37708968859237	0.00901484899978721	227962_at	-1.49897873885093	0.00432689973716180	227962_at
471	228094_at	1	1	228094_at	-1.39607644102058	0.000657070400695361	228094_at	-1.34093369105873	0.00106894498369064	228094_at
472	228113_at	0	1	228113_at	-1.10649148483469	0.0117732537571565	228113_at	-1.15594500591474	0.00813669506990351	228113_at
473	228120_at	1	0	228120_at	-1.06227599811365	0.00248151447432301	228120_at	-0.872099724053582	0.0128391501759527	228120_at
474	228159_at	0	1	228159_at	-0.643285859448295	0.196419007655965	228159_at	-1.28283566538614	0.00324607178133363	228159_at
475	228248_at	1	1	228248_at	-1.18554087032986	0.00406270712376864	228248_at	-1.43288483807904	0.00059955082912576	228248_at
476	228273_at	0	1	228273_at	-1.36325506085069	0.029673394443983	228273_at	-1.59398392311748	0.00921113945566347	228273_at
477	228325_at	1	1	228325_at	-1.62234901174251	0.00144215898897506	228325_at	-1.880726923302	0.000299902142601236	228325_at
478	228369_at	1	0	228369_at	-0.796436632659431	0.0071491136044939	228369_at	-0.491630220730958	0.117461565422462	228369_at
479	228410_at	0	1	228410_at	-0.741516529544688	0.0533953641242993	228410_at	-1.03087155432251	0.00507606093789206	228410_at
480	228444_at	0	1	228444_at	-0.927176059289853	0.384556179143641	228444_at	-2.30803551254450	0.00552869702984615	228444_at
481	228455_at	0	1	228455_at	-0.616768914696934	0.379464383816857	228455_at	-1.49812712303668	0.0063837295980334	228455_at
482	228499_at	0	1	228499_at	-2.60260823147811	0.017272482248012	228499_at	-2.91303834873605	0.0070239374696196	228499_at
483	228528_at	0	1	228528_at	-1.26755903507677	0.0158101682579039	228528_at	-1.49159608842813	0.00420596730966361	228528_at
484	228532_at	1	1	228532_at	-1.71906861100205	0.000150556301426499	228532_at	-1.83987077330259	8.10393340924896e-05	228532_at
485	228551_at	0	1	228551_at	-0.101288582862196	0.901017433320601	228551_at	-1.02572240761303	0.0087408644715388	228551_at
486	228648_at	0	1	228648_at	-0.982388016228626	0.0100792886024377	228648_at	-1.04406178735748	0.00596374730364227	228648_at
487	228762_at	1	1	228762_at	-1.13310990875164	0.00972581958295268	228762_at	-1.52755271883864	0.000564179752430945	228762_at
488	228766_at	1	1	228766_at	-2.17714206020621	0.00146756007066617	228766_at	-2.63135289737845	0.000188153618779291	228766_at
489	228771_at	1	1	228771_at	-1.23719930096945	0.00269555963561374	228771_at	-1.36462786521645	0.00102403572589828	228771_at
490	228891_at	1	1	228891_at	-1.18535948737581	0.000481291701509032	228891_at	-1.58028104072833	1.66875238650427e-05	228891_at
491	228950_s_at	0	1	228950_s_at	-1.44271224740764	0.120392274401977	228950_s_at	-2.19315364228062	0.00978861655696613	228950_s_at
492	228998_at	0	1	228998_at	-0.201813751067208	0.896619420618922	228998_at	-2.23863664636616	0.00305291428815712	228998_at
493	229010_at	0	1	229010_at	-0.882750606961173	0.108911426640317	229010_at	-1.35007532265807	0.00777678909777635	229010_at
494	229040_at	1	1	229040_at	-1.12234069186319	0.00901484899978721	229040_at	-1.38361499643701	0.00133331540829490	229040_at
495	229041_s_at	0	1	229041_s_at	-1.19481052824029	0.0106624791553676	229041_s_at	-1.43064095211105	0.00220300619968877	229041_s_at
496	229101_at	0	1	229101_at	-0.655835970602372	0.128088772455323	229101_at	-1.07051440611934	0.0063837295980334	229101_at
497	229164_s_at	1	1	229164_s_at	-1.14682696589663	0.00220919676449189	229164_s_at	-1.08899429930405	0.00364386068495297	229164_s_at
498	229246_at	1	0	229246_at	-1.18847214101999	0.00882448825994982	229246_at	-0.866416700069826	0.0627539801011872	229246_at
499	229287_at	0	1	229287_at	-0.714436750732215	0.134490382160047	229287_at	-1.14801138449001	0.00798469365659321	229287_at
500	229295_at	1	1	229295_at	-1.49028570777792	0.000174739879657061	229295_at	-1.56695681407615	0.000116547403922593	229295_at
501	229367_s_at	1	1	229367_s_at	-1.44251380277965	0.00436364756576758	229367_s_at	-1.70645780941770	0.000833258659496927	229367_s_at
502	229382_at	1	0	229382_at	-1.32267458935935	0.00250126200571298	229382_at	-0.887471976107344	0.0463326318497262	229382_at
503	229383_at	1	1	229383_at	-1.63615602260827	0.00292910899754355	229383_at	-1.69501448473315	0.00211687507270029	229383_at
504	229389_at	1	1	229389_at	-1.53671893252032	0.000287348319292152	229389_at	-1.62473484487415	0.000166991668248395	229389_at
505	229487_at	0	1	229487_at	-0.369129772705601	0.661627713311084	229487_at	-1.39162939995055	0.00990073219828832	229487_at
506	229584_at	0	1	229584_at	-1.72252431567595	0.0139840174872981	229584_at	-1.94088945801662	0.00528931602784139	229584_at
507	229586_at	0	1	229586_at	-0.290128065056757	0.615754950778962	229586_at	-1.01695230696994	0.00824288326180492	229586_at
508	229670_at	1	1	229670_at	-2.03670005622598	8.10509778290223e-05	229670_at	-2.22648869429581	3.27154208313008e-05	229670_at
509	229686_at	0	1	229686_at	-1.33114699413219	0.0169434165730443	229686_at	-1.52757483113470	0.00563565346166529	229686_at
510	229699_at	0	1	229699_at	-1.12550968320841	0.0149296498244214	229699_at	-1.23417497797383	0.00708395286844209	229699_at
511	229908_s_at	0	1	229908_s_at	-1.12300814144838	0.0477162300243865	229908_s_at	-1.55591462629294	0.0044675827656795	229908_s_at
512	229968_at	1	0	229968_at	-1.08944828917553	0.00270637144944618	229968_at	-0.942056762848482	0.0093137806841694	229968_at
513	230014_at	0	1	230014_at	-0.610480293514019	0.346736039142728	230014_at	-1.51380658448161	0.00355032766119875	230014_at
514	230100_x_at	0	1	230100_x_at	-0.82560352991976	0.0457692818181482	230100_x_at	-1.09449879339773	0.00604637367558175	230100_x_at
515	230141_at	1	1	230141_at	-1.69141600943394	0.00650211259806675	230141_at	-2.09141280081529	0.000833406824317318	230141_at
516	230226_s_at	0	1	230226_s_at	-0.735083120263341	0.0829908221696802	230226_s_at	-1.03797024516056	0.00915346141572652	230226_s_at
517	230292_at	1	1	230292_at	-1.55873067731218	0.00062004134518496	230292_at	-1.66233986943989	0.000311057293841883	230292_at
518	230528_s_at	1	1	230528_s_at	-1.14424585711323	0.00145536860623036	230528_s_at	-1.02468168864108	0.00432689973716180	230528_s_at
519	230550_at	1	1	230550_at	-2.07650032540497	0.00249852845443231	230550_at	-2.00729931228755	0.00353402203058063	230550_at
520	230590_at	1	1	230590_at	-1.69989778373406	0.00449127820110065	230590_at	-1.67748602785502	0.00493344251900276	230590_at
521	230688_at	0	1	230688_at	-1.01357935582989	0.0592923196614268	230688_at	-1.40911575229358	0.00607041256129159	230688_at
522	230707_at	1	1	230707_at	-1.97325479199767	0.00138940095087071	230707_at	-2.35367081459772	0.000208696504027824	230707_at
523	230748_at	1	1	230748_at	-2.01040493258105	0.00055216896944927	230748_at	-2.15550459569553	0.000272768929037053	230748_at
524	230821_at	0	1	230821_at	-0.919407892999727	0.0413129637384866	230821_at	-1.49331990958277	0.000709865061620163	230821_at
525	230836_at	0	1	230836_at	-1.10609491027354	0.0299220413515476	230836_at	-1.37257730305101	0.00581488487700334	230836_at
526	230917_at	1	1	230917_at	-1.58113884438423	0.00924248286207536	230917_at	-1.6858080079982	0.00528931602784139	230917_at
527	230987_at	1	1	230987_at	-1.04930844033168	0.00882243994575434	230987_at	-1.24009728520104	0.00197612318714995	230987_at
528	231166_at	1	0	231166_at	-1.71150628325577	0.00514806785630458	231166_at	-1.43296106371158	0.0190653035133359	231166_at
529	231340_at	0	1	231340_at	-0.793827636145424	0.358355597553627	231340_at	-2.0689287758108	0.00265351468010711	231340_at
530	231406_at	1	1	231406_at	-1.07715428747610	0.000539704498216462	231406_at	-1.24476313452301	0.000118088442274136	231406_at
531	231815_at	0	1	231815_at	-1.28125380977936	0.139203663918175	231815_at	-2.04492885597614	0.00901835269786422	231815_at
532	231865_at	1	1	231865_at	-2.08626116536812	0.00269555963561374	231865_at	-1.90647558896898	0.00605210141244623	231865_at
533	232077_s_at	1	1	232077_s_at	-2.63465826266382	2.40638449835093e-05	232077_s_at	-2.13269811469606	0.000382445504492697	232077_s_at
534	232138_at	0	1	232138_at	-0.73082183524483	0.222780910184123	232138_at	-1.38754050854085	0.00696286421333682	232138_at
535	232286_at	0	1	232286_at	-0.632259495660653	0.267652446096407	232286_at	-1.6754232583481	0.000533967229937021	232286_at
536	232366_at	1	1	232366_at	-1.07057778227188	0.00237647478006197	232366_at	-1.31712314993741	0.000266957171410843	232366_at
537	232369_at	1	0	232369_at	-1.10288403322662	0.00359517955140173	232369_at	-0.955710287015806	0.0113515045399298	232369_at
538	232438_at	0	1	232438_at	-0.720814483531972	0.193040889164605	232438_at	-1.35067795306361	0.00528931602784139	232438_at
539	232529_at	0	1	232529_at	-1.07205844463071	0.197380230018143	232529_at	-1.96489810643232	0.00669946061166247	232529_at
540	232555_at	1	1	232555_at	-3.22951984222912	0.000207340845864194	232555_at	-2.22058267484857	0.00889863526488355	232555_at
541	232615_at	0	1	232615_at	-0.912118853782088	0.0174326693009183	232615_at	-1.07827766804678	0.00461267944445886	232615_at
542	232681_at	0	1	232681_at	-0.758509109390061	0.182801393355965	232681_at	-1.39838068332379	0.0052762188497842	232681_at
543	232722_at	0	1	232722_at	-1.23510464116137	0.0972097189371565	232722_at	-1.89446871625862	0.00620138145629967	232722_at
544	232769_at	0	1	232769_at	-0.966122143127729	0.0690272237810346	232769_at	-1.72383893090286	0.000718273125040169	232769_at
545	232958_at	0	1	232958_at	-1.47515203978916	0.121410166433312	232958_at	-2.41308199704650	0.00558480574244577	232958_at
546	232978_at	1	0	232978_at	-2.00517950184983	0.000487048395878191	232978_at	-1.26880827316809	0.0263407310116295	232978_at
547	232991_at	1	0	232991_at	-0.918285809408584	0.0061170742484922	232991_at	-0.498715273738313	0.169749975083427	232991_at
548	233233_at	0	1	233233_at	-1.18598349712153	0.0117415613549145	233233_at	-1.25267925911253	0.00745313757058506	233233_at
549	233254_x_at	1	0	233254_x_at	-1.31061424500967	0.00483218097844617	233254_x_at	-0.869903098825623	0.0696740061397687	233254_x_at
550	233358_at	0	1	233358_at	-0.842018966548976	0.0270619714028623	233358_at	-1.09183048404166	0.00356952665194084	233358_at
551	233369_at	0	1	233369_at	-1.10242221737325	0.0236259898148051	233369_at	-1.46173224672547	0.00237117754047827	233369_at
552	233635_at	0	1	233635_at	-1.44237818306565	0.222780910184123	233635_at	-3.14067027627801	0.0021056050533438	233635_at
553	233955_x_at	1	1	233955_x_at	-1.30853899075304	0.00218957952073297	233955_x_at	-1.69232416996765	0.000143705024257449	233955_x_at
554	233957_at	1	0	233957_at	-2.15277564605483	0.009948858457156	233957_at	0.238116903246488	0.87130920495956	233957_at
555	234196_at	0	1	234196_at	-2.06248499838929	0.0106296055161559	234196_at	-2.77030157354617	0.00065952142168361	234196_at
556	234574_at	1	1	234574_at	-2.04505046953876	0.00229101637053474	234574_at	-1.97927674899439	0.00316177910470907	234574_at
557	234594_at	1	1	234594_at	-1.08944766358924	0.00387857349733104	234594_at	-1.10925081426787	0.00324607178133363	234594_at
558	234644_x_at	1	1	234644_x_at	-2.64722753459133	0.000577428810730185	234644_x_at	-3.39402695296535	3.44370340589206e-05	234644_x_at
559	234725_s_at	1	0	234725_s_at	-1.18987558562594	0.00100336339347952	234725_s_at	-0.864804289987061	0.0163664404991705	234725_s_at
560	235145_at	1	1	235145_at	-2.82522836845559	0.000910062578834499	235145_at	-3.25632791620526	0.000192168938205180	235145_at
561	235146_at	1	1	235146_at	-2.33913069664616	0.00391713532781393	235146_at	-2.89267649983421	0.00044567039417778	235146_at
562	235226_at	0	1	235226_at	-1.24854385124763	0.214236540049480	235226_at	-2.37373033982838	0.00620138145629967	235226_at
563	235286_at	1	1	235286_at	-2.45232503681343	0.00236961111043198	235286_at	-2.5241578347735	0.00184835913701645	235286_at
564	235344_at	0	1	235344_at	-0.930554218425034	0.0139302332724110	235344_at	-1.03631006382258	0.00580252364720588	235344_at
565	235385_at	0	1	235385_at	-1.86453207588616	0.0279581739143986	235385_at	-2.68508578820973	0.00135072748896116	235385_at
566	235478_at	0	1	235478_at	-0.649729809503771	0.154647417225143	235478_at	-1.11846328775392	0.0061548449226939	235478_at
567	235577_at	0	1	235577_at	-1.34341602646012	0.031612552877547	235577_at	-1.61449499590802	0.00805234156639217	235577_at
568	235595_at	0	1	235595_at	-0.501097943770919	0.382134257854194	235595_at	-1.22591833897033	0.00620138145629967	235595_at
569	235798_at	1	1	235798_at	-2.48798491397154	8.5927877835143e-07	235798_at	-2.75545142859288	2.70957429385246e-07	235798_at
570	236067_at	0	1	236067_at	-1.17620179356880	0.0457692818181482	236067_at	-1.75002551330593	0.00215995768502194	236067_at
571	236172_at	0	1	236172_at	-2.29206346699673	0.0190696809782662	236172_at	-3.08419974948643	0.00155254181403380	236172_at
572	236248_x_at	0	1	236248_x_at	-0.567892416141515	0.286460067358236	236248_x_at	-1.19283524249545	0.00665658673483402	236248_x_at
573	236295_s_at	1	1	236295_s_at	-1.29058519138126	0.00423149194155011	236295_s_at	-1.70666216606729	0.000228590054705564	236295_s_at
574	236379_at	0	1	236379_at	-1.47697761824996	0.0149370803212802	236379_at	-1.94933978984451	0.00132809806930433	236379_at
575	236494_x_at	0	1	236494_x_at	-0.801748817811988	0.238843654845721	236494_x_at	-1.60986903833398	0.00530551795677509	236494_x_at
576	236545_at	0	1	236545_at	-1.33084038646160	0.0109965098053367	236545_at	-1.42764026580986	0.00609223837072182	236545_at
577	236561_at	0	1	236561_at	-0.716032869867001	0.110244852565107	236561_at	-1.10288226690751	0.00753714412250499	236561_at
578	236625_at	0	1	236625_at	-1.16399609044412	0.287646442832547	236625_at	-2.33539938081308	0.00967136025524869	236625_at
579	236692_at	0	1	236692_at	-0.303035614129316	0.794962483760379	236692_at	-1.75601684861106	0.00761843752276033	236692_at
580	236931_at	0	1	236931_at	-1.01549099819743	0.0259312495871599	236931_at	-1.44013741466043	0.00140596837571901	236931_at
581	237442_at	0	1	237442_at	-0.80437365492145	0.0344936817117096	237442_at	-1.26188903447902	0.000767623923317307	237442_at
582	237591_at	1	1	237591_at	-1.38652804054243	0.00169346920190762	237591_at	-1.20046180518297	0.0063837295980334	237591_at
583	238058_at	0	1	238058_at	-0.447135888645247	0.334568171036894	238058_at	-1.0206655812917	0.0061548449226939	238058_at
584	238149_at	0	1	238149_at	-0.458984534209201	0.481391857056583	238149_at	-1.67822283111137	0.000564179752430945	238149_at
585	238356_at	0	1	238356_at	-0.79094010497029	0.192496208908345	238356_at	-1.41769697630806	0.00752338261860354	238356_at
586	238468_at	0	1	238468_at	-0.84919137403927	0.107108703029013	238468_at	-1.27912733713002	0.00853211718608366	238468_at
587	238469_at	1	1	238469_at	-1.33558209087800	0.00160126753993546	238469_at	-1.20886098317554	0.00431336440877122	238469_at
588	238520_at	1	0	238520_at	-1.74606204459848	0.00524659958851396	238520_at	-1.55653766263026	0.0123779005730852	238520_at
589	238549_at	0	1	238549_at	-0.856710899773706	0.0418614812400094	238549_at	-1.11106352712874	0.00632532692787512	238549_at
590	238642_at	0	1	238642_at	-1.47073188598260	0.110552055805227	238642_at	-2.24223969280685	0.0082290991849089	238642_at
591	238668_at	0	1	238668_at	-0.970839805166475	0.0301850866142586	238668_at	-1.31091949725189	0.00285373879323279	238668_at
592	238999_at	0	1	238999_at	-0.97805526985872	0.168863485100777	238999_at	-1.92669268810654	0.00231843290616338	238999_at
593	239021_at	1	1	239021_at	-2.61623535162714	0.00922734584276625	239021_at	-3.2673489734674	0.00119415938775621	239021_at
594	239135_at	1	0	239135_at	-2.18926525912733	0.00390748398894807	239135_at	-1.67932522067061	0.0275176859585429	239135_at
595	239179_at	1	1	239179_at	-2.60651824307667	0.00214555913812588	239179_at	-2.57631048676852	0.00242913264028554	239179_at
596	239223_s_at	0	1	239223_s_at	-0.965588299720097	0.0593141773414813	239223_s_at	-1.30164860591365	0.00772343947040453	239223_s_at
597	239237_at	0	1	239237_at	-0.834401881082654	0.100914165639120	239237_at	-1.22099779211921	0.00957511572936668	239237_at
598	239294_at	1	1	239294_at	-0.924159020908502	0.00625827833699813	239294_at	-1.33162551055405	0.000150863932368383	239294_at
599	239388_at	0	1	239388_at	-1.38227603336565	0.0112304367033864	239388_at	-1.72802847155928	0.00158102442905115	239388_at
600	239408_at	0	1	239408_at	-1.62235594936554	0.0706935946128585	239408_at	-2.31911790973726	0.00632532692787512	239408_at
601	239645_at	0	1	239645_at	-0.659514855932134	0.610942803158992	239645_at	-2.98631813732091	0.000684426421970256	239645_at
602	239811_at	1	1	239811_at	-1.39498836007632	0.00107875332951874	239811_at	-1.50774439622661	0.000493343629141695	239811_at
603	239824_s_at	0	1	239824_s_at	-0.680171066809144	0.160166950604553	239824_s_at	-1.34499050095198	0.00197482880863844	239824_s_at
604	239917_at	0	1	239917_at	-1.18324098865871	0.0324725798495377	239917_at	-1.42570819930746	0.00820241546686956	239917_at
605	239923_at	0	1	239923_at	-1.37887463355781	0.150262912786897	239923_at	-2.50543053524532	0.00363588855070861	239923_at
606	240094_at	1	0	240094_at	-1.93507009839153	0.00387857349733104	240094_at	-1.34386299110585	0.0485778590935972	240094_at
607	240174_at	0	1	240174_at	-0.867372507252397	0.0288747015673944	240174_at	-1.42908068233586	0.00031215159542892	240174_at
608	240665_at	1	1	240665_at	-1.15574369239182	0.00138588642954965	240665_at	-1.41357111090718	0.000162461215882011	240665_at
609	241299_at	1	0	241299_at	-1.70493550477466	0.00551166824570276	241299_at	-0.78748875082573	0.255213872883379	241299_at
610	241321_at	0	1	241321_at	-0.995500583775243	0.0454162194020029	241321_at	-1.60599059863016	0.000902279977003159	241321_at
611	241351_at	1	0	241351_at	-2.44852565556063	0.000849848483109221	241351_at	-0.782018969288624	0.37187994709494	241351_at
612	241421_at	1	0	241421_at	-1.73948510467328	0.00146756007066617	241421_at	-0.820051461966925	0.166440883983451	241421_at
613	241627_x_at	0	1	241627_x_at	-1.67396664483232	0.0216745079855945	241627_x_at	-2.00564717716308	0.00528931602784139	241627_x_at
614	241742_at	1	1	241742_at	-3.42286450660875	7.93344883683658e-05	241742_at	-2.79204423200342	0.000910194145249789	241742_at
615	241809_at	1	0	241809_at	-2.79820436208647	0.00775709123217064	241809_at	-2.36967368249495	0.0242128911440142	241809_at
616	241816_at	1	1	241816_at	-1.16335533701585	0.00436221941334139	241816_at	-1.20211989446588	0.00321089800408511	241816_at
617	241838_at	1	1	241838_at	-1.47109415652741	0.00744345816961293	241838_at	-1.79033135755985	0.00119036137554410	241838_at
618	241929_at	0	1	241929_at	-1.9100620417677	0.0130008748255191	241929_at	-2.33801599211788	0.00229388803096614	241929_at
619	242023_at	0	1	242023_at	-1.24142874217316	0.0331184379194545	242023_at	-1.65903794059081	0.00357952703054157	242023_at
620	242106_at	0	1	242106_at	-0.972082390976397	0.0234308889507797	242106_at	-1.36278869097679	0.00135173818082618	242106_at
621	242121_at	0	1	242121_at	-1.06854088508596	0.0145343018619387	242121_at	-1.22782845106215	0.00476311222455959	242121_at
622	242268_at	1	1	242268_at	-1.48176263745675	0.000199761405028187	242268_at	-1.45643634157082	0.000266957171410843	242268_at
623	242320_at	1	1	242320_at	-1.23985479876957	0.00271511820178683	242320_at	-1.28685557610028	0.00197482880863844	242320_at
624	242369_x_at	1	0	242369_x_at	-1.08721995819710	0.00829671286645907	242369_x_at	-0.541075528152498	0.240378180309983	242369_x_at
625	242509_at	1	1	242509_at	-3.50093988490890	4.86267726069781e-05	242509_at	-2.83325027578335	0.000662209689461436	242509_at
626	242521_at	0	1	242521_at	-1.20283716260861	0.0117415613549145	242521_at	-1.91927912232174	0.000118088442274136	242521_at
627	242589_x_at	1	0	242589_x_at	-1.84193198326165	0.00114416858499805	242589_x_at	-1.26283235083655	0.0258641438214326	242589_x_at
628	243030_at	1	1	243030_at	-1.20061855457653	0.000474580136317932	243030_at	-1.16116912018276	0.00070988755373139	243030_at
629	243099_at	1	0	243099_at	-1.30423983336374	0.00533159937581755	243099_at	-0.974017369154235	0.0398320009914784	243099_at
630	243170_at	0	1	243170_at	-1.18654314507078	0.0147034110774453	243170_at	-1.52840593066208	0.00167983321986506	243170_at
631	243431_at	0	1	243431_at	-0.999662718188495	0.0159628890876515	243431_at	-1.10689932899700	0.00696286421333682	243431_at
632	243514_at	1	1	243514_at	-1.69763142460343	0.00153507379594678	243514_at	-1.63691514221338	0.00229380220776662	243514_at
633	243667_at	0	1	243667_at	-0.646591527811156	0.189237470589172	243667_at	-1.12065291704217	0.00929793587015711	243667_at
634	243748_at	0	1	243748_at	-1.02599123593695	0.0585397403594702	243748_at	-1.65347287772361	0.00155254181403380	243748_at
635	243824_at	0	1	243824_at	-1.72746486878356	0.170336594896727	243824_at	-3.43812437388531	0.00217109556358983	243824_at
636	244008_at	0	1	244008_at	-1.20649252827437	0.0554172012296324	244008_at	-1.63865620430193	0.00645350276954773	244008_at
637	244023_at	1	1	244023_at	-1.54883062322321	0.000155688530031100	244023_at	-2.01685528324093	6.4673503321709e-06	244023_at
638	244218_at	1	1	244218_at	-3.44867393055638	0.000107970332169697	244218_at	-2.36861101802555	0.00606129677056327	244218_at
639	244357_at	0	1	244357_at	-0.808195901593451	0.207444086089921	244357_at	-1.67839074333582	0.00261288852989024	244357_at
640	244358_at	1	1	244358_at	-1.00661623456786	0.00673527783251059	244358_at	-1.21278463425712	0.00115438337018492	244358_at
641	244373_at	1	1	244373_at	-1.84841863242521	0.000313099508789921	244373_at	-1.54055543523701	0.00231843290616338	244373_at
642	244418_at	0	1	244418_at	-1.71691325277263	0.025841488971068	244418_at	-1.96276321759335	0.0094155285612746	244418_at
643	244433_at	0	1	244433_at	-0.707161475011394	0.039960255240169	244433_at	-1.05913504872913	0.00161761183482773	244433_at
644	244592_at	0	1	244592_at	-1.56936061118169	0.0180630492143291	244592_at	-2.08393358633273	0.00164802548628876	244592_at
645	244753_at	0	1	244753_at	-0.690057783179886	0.0899149222750304	244753_at	-1.11515443623405	0.00347309863684090	244753_at
646	244814_at	0	1	244814_at	-0.237231488610357	0.838424259340506	244814_at	-1.63144136931525	0.0083801420437016	244814_at
647	36030_at	1	1	36030_at	-1.08549798155753	0.00076710830005669	36030_at	-1.11929776008326	0.0005742454747786	36030_at
648	37384_at	1	1	37384_at	-1.39273467194787	0.000330852580611814	37384_at	-1.09796409766556	0.0040612771930187	37384_at
649	37796_at	1	0	37796_at	-1.00215791965084	0.00459779773950075	37796_at	-0.839071007165644	0.0174994870271786	37796_at
650	38269_at	1	1	38269_at	-0.876700326826123	0.0078866802068802	38269_at	-1.03417890689766	0.00180536774537605	38269_at
651	38290_at	1	1	38290_at	-2.17652928075508	0.00487242526964672	38290_at	-2.26350039062966	0.00339891184749474	38290_at
652	38892_at	0	1	38892_at	-1.0046201993519	0.0137633096440078	38892_at	-1.23927213932019	0.00229388803096614	38892_at
653	39318_at	1	0	39318_at	-2.05131986130512	0.00875838501096047	39318_at	-1.34714365151298	0.100755644410362	39318_at
654	41220_at	1	1	41220_at	-1.24414165872463	0.00214074826626757	41220_at	-1.36270347105931	0.000851795844866324	41220_at
655	43511_s_at	0	1	43511_s_at	-0.737964165232393	0.0188847574986435	43511_s_at	-1.04306179094751	0.000892369002367335	43511_s_at
656	45749_at	0	1	45749_at	-0.823961898025462	0.0320497517741357	45749_at	-1.11294206932150	0.00309304113689303	45749_at
657	46665_at	0	1	46665_at	-1.15951654940265	0.0126621036793516	46665_at	-1.30201242277806	0.00493207548718459	46665_at
658	48825_at	1	0	48825_at	-1.73914099369628	0.00901484899978721	48825_at	-1.64840180861137	0.0128351506733653	48825_at
659	49111_at	1	0	49111_at	-1.09951072702649	0.00635371727194388	49111_at	-0.530172482768997	0.239903537460792	49111_at
660	50221_at	1	1	50221_at	-1.15138406666736	0.000666198117008023	50221_at	-1.72479608131042	5.18527051038659e-06	50221_at
661	57715_at	1	1	57715_at	-1.56756350660482	1.07894323964613e-05	57715_at	-1.68909231089141	5.402660327747e-06	57715_at
662	58780_s_at	1	1	58780_s_at	-2.31975035961821	2.98001571648763e-07	58780_s_at	-2.55106147502220	2.70957429385246e-07	58780_s_at
663	60471_at	1	1	60471_at	-1.20920670340117	0.000222261173060692	60471_at	-1.13203084664871	0.000516028223966055	60471_at
